# Supplementary material for: Revealing Further Insights into Astringent Seeds of Chinese Fir by Integrated Metabolomic and Lipidomic Analyses
Source: Int J Mol Sci. 2023 Oct 12;24(20):15103. doi: 10.3390/ijms242015103 (PMC10607028; doi:10.3390/ijms242015103)
Supplement: Supplementary file 1 [file ijms-24-15103-s001.zip › Table S1.xlsx]

## Sheet: Sheet1
Index	Formula	Compounds	Class I	Class II	CAS	Level	C1	C2	C3	S1	S2	S3	VIP	Fold_Change	Log2FC	Type
pme3200	C2H7N3	1-methylguanidine	Nucleotides and derivatives	Nucleotides and derivatives	471-29-4	B	29466	36819	37327	9	9	9	1.07042	0.000260588	-11.9059	down
pmb0782	C5H11N	Piperidine	Alkaloids	Alkaloids	110-89-4	B	1183300	1278600	1235500	2743000	2402600	2480300	1.06222	2.0625	1.0444	up
pme1974	C3H4O3	Pyruvic acid	Organic acids	Organic acids	127-17-3	B	13371	14477	15776	16677	17039	11955	0.151646	1.04692	0.0661563	insig
pme2292	C4H12N2	Putrescine	Alkaloids	Phenolamine	110-60-1	B	193000	243310	202230	388420	466560	413240	1.03663	1.98612	0.989956	insig
Lmqp000873	C4H4O3	Succinic anhydride	Organic acids	Organic acids	108-30-5	B	101490	106970	109850	37089	34903	28042	1.05849	0.314266	-1.66994	down
mws4052	C4H7NO2	1-Aminocyclopropane-1-carboxylic acid	Organic acids	Organic acids	22059-21-8	B	494360	460510	489430	193230	204410	206600	1.06809	0.418362	-1.25718	down
pme3033	C4H9NO2	N,N-Dimethylglycine	Amino acids and derivatives	Amino acids and derivatives	1118-68-9	B	970600	946530	945930	975660	976720	987970	0.875935	1.027	0.03843	insig
pme3017	C4H9NO2	2-Aminoisobutyric acid	Amino acids and derivatives	Amino acids and derivatives	62-57-7	A	11146000	11449000	11400000	716320	965640	729420	1.06779	0.0709334	-3.81739	down
pme3011	C4H9NO2	γ-Aminobutyric acid	Organic acids	Organic acids	56-12-2	A	127960	158580	153950	1288100	1123100	1254100	1.06765	8.32096	3.05675	up
pmb0484	C5H13NO	Choline	Alkaloids	Alkaloids	62-49-7	B	689020	713390	737990	53137	57241	50093	1.07001	0.0749724	-3.7375	down
ML10172161	C3H4O4	Hydroxypyruvic acid	Organic acids	Organic acids	1113-60-6	B	302940	267840	261600	169290	182450	192500	1.03176	0.653836	-0.612999	insig
mws0576	C4H8O3	3-Hydroxybutyric acid	Organic acids	Organic acids	300-85-6	A	4100100	3855200	3356900	5776200	5755400	5992700	1.03261	1.54915	0.631477	insig
pme1975	C3H4O4	Malonic acid	Organic acids	Organic acids	141-82-2	A	4079200	3950200	3472400	5637200	5853800	5818100	1.03974	1.5049	0.589671	insig
pme0010	C3H7NO3	L-Serine	Amino acids and derivatives	Amino acids and derivatives	56-45-1	A	781240	762250	754680	2272000	2617200	2394900	1.06766	3.16952	1.66427	up
pme2433	C4H11NO2	Diethanolamine	Alkaloids	Alkaloids	111-42-2	B	74240	69357	78970	243970	311430	257080	1.06171	3.6505	1.86809	up
pme0257	C4H4N2O2	Uracil	Nucleotides and derivatives	Nucleotides and derivatives	66-22-8	A	726730	603910	776590	803100	743150	722280	0.46241	1.07655	0.10641	insig
Lmbn000121	C4H6N2O2	3-Cyano-L-alanine	Amino acids and derivatives	Amino acids and derivatives	6232-19-5	B	8317.8	11197	12462	11850	20304	19718	0.792785	1.62218	0.69793	insig
pme0006	C5H9NO2	L-Proline	Amino acids and derivatives	Amino acids and derivatives	147-85-3	A	4082900	4246200	4257500	9740300	10308000	10349000	1.069	2.41505	1.27205	up
mws0376	C4H4O4	Fumaric acid	Organic acids	Organic acids	110-17-8	B	179200	182100	180220	9	9	9	1.0706	4.98597e-05	-14.2918	down
pme3193	C4H7NO3	N-Acetyl-L-glycine	Amino acids and derivatives	Amino acids and derivatives	543-24-8	A	58024	57086	52917	9	9	9	1.07058	0.000160688	-12.6034	down
pme0066	C3H7N3O2	Guanidinoacetate	Amino acids and derivatives	Amino acids and derivatives	352-97-6	B	99891	79893	89123	9	9	9	1.0705	0.000100406	-13.2819	down
pmb1096	C8H7N	Indole	Alkaloids	Plumerane	120-72-9	B	40412	46033	38906	34635	31450	34668	0.935108	0.803767	-0.315151	insig
pme0120	C5H11NO2	5-Aminovaleric acid	Amino acids and derivatives	Amino acids and derivatives	660-88-8	B	55074	55181	60824	9	9	9	1.07058	0.000157822	-12.6294	down
mws0191	C5H11NO2	Betaine	Alkaloids	Alkaloids	107-43-7	B	1282300	1416700	1350500	688670	812070	785620	1.04947	0.564603	-0.824691	insig
mws0256	C5H11NO2	L-Valine	Amino acids and derivatives	Amino acids and derivatives	72-18-4	A	28076000	29390000	27128000	45718000	45640000	46158000	1.06575	1.6256	0.700972	insig
mws0470	C4H6O4	Methylmalonic acid	Organic acids	Organic acids	516-05-2	A	9766900	10557000	9873900	2661800	2480300	2451800	1.06914	0.251472	-1.99153	down
pme1730	C4H6O4	D-Erythronolactone	Organic acids	Organic acids	15667-21-7	B	143550	85458	145130	9	9	9	1.06991	7.21659e-05	-13.7583	down
mws0192	C4H6O4	Succinic acid	Organic acids	Organic acids	110-15-6	A	9311600	10264000	9444400	2377300	2309200	2367100	1.06949	0.24306	-2.04062	down
pme3096	C3H5NO4	Aminomalonic acid	Organic acids	Organic acids	1068-84-4	B	312400	328910	299750	81634	72481	70337	1.06762	0.23851	-2.06788	down
mws0671	C4H9NO3	L-Homoserine	Organic acids	Organic acids	672-15-1	A	2134700	2088600	2265500	2425000	2774700	2458300	0.918069	1.18019	0.239016	insig
mws0230	C4H9NO3	L-Threonine	Amino acids and derivatives	Amino acids and derivatives	72-19-5	A	2051400	1921900	2040500	2503600	2800500	2458800	1.00707	1.29085	0.368319	insig
pmp001287	C8H9N	N-Benzylmethylene isomethylamine	Alkaloids	Alkaloids	-	A	749260	794400	793830	500350	451330	447790	1.05734	0.598706	-0.74008	insig
pma0134	C4H8O4	D-(-)-Threose	Others	Saccharides and Alcohols	95-43-2	B	17636	15795	13600	43135	35660	39923	1.04977	2.52425	1.33585	up
Lmbp000728	C8H8O	(S)-2-Phenyloxirane	Others	Others	20780-54-5	B	97086	98827	97883	9	9	9	1.0706	9.19005e-05	-13.4096	down
mws0133	C6H6N2O	Nicotinamide	Others	Vitamin	98-92-0	B	496850	500240	580550	836950	779560	759090	1.02951	1.50579	0.590524	insig
Lmbp000668	C6H5NO2	Isonicotinic acid*	Organic acids	Organic acids	55-22-1	A	2127800	2308100	2135200	69825	59593	64223	1.07009	0.0294686	-5.08468	down
pme0490	C6H5NO2	Nicotinic acid (Vitamin B3)*	Others	Vitamin	59-67-6	A	2135800	2162000	1999300	61316	53203	62886	1.07003	0.0281725	-5.14957	down
pme1216	C6H5NO2	2-Picolinic acid	Organic acids	Organic acids	98-98-6	B	1052200	962840	967720	46819	35998	33908	1.0684	0.0391332	-4.67546	down
mws0236	C2H7NO3S	2-Aminoethanesulfonic acid	Organic acids	Organic acids	107-35-7	B	13785	16424	17572	23311	35746	46981	0.930516	2.21925	1.15007	insig
pmp001086	C6H6O3	5-Hydroxymethylfurfural	Phenolic acids	Phenolic acids	67-47-0	A	303390	345260	466370	302730	466110	366500	0.0558311	1.01822	0.0260548	insig
Rfmb319	C6H11NO2	Pipecolic acid	Amino acids and derivatives	Amino acids and derivatives	4043-87-2	A	1245300	1263600	1482500	188430	221650	203970	1.06746	0.153843	-2.70047	down
ML10181668	C6H11NO2	Cycloleucine	Amino acids and derivatives	Amino acids and derivatives	52-52-8	A	5117000	4869900	4634400	9	9	9	1.07059	1.84662e-06	-19.0467	down
mws0425	C5H6O4	Citraconic acid	Organic acids	Organic acids	498-23-7	B	82358	100440	95942	9	9	9	1.07051	9.68645e-05	-13.3337	down
mws0216	C5H9NO3	Trans-4-Hydroxy-L-proline	Amino acids and derivatives	Amino acids and derivatives	51-35-4	B	201170	225510	157240	287680	293840	261610	0.92056	1.44391	0.529984	insig
Zmpn000638	C4H9N3O2	3-Guanidinopropionic acid	Organic acids	Organic acids	353-09-3	B	110080	113250	133790	9	440.68	9	1.02068	0.00128439	-9.60471	down
ML10197929	C4H9N3O2	Creatine	Others	Others	57-00-1	B	118450	113190	112670	9	9	9	1.0706	7.84177e-05	-13.6385	down
pme0274	C6H13NO2	6-Aminocaproic acid	Organic acids	Organic acids	60-32-2	A	855830	653700	876680	1075100	1999600	1439300	0.893237	1.8917	0.919685	insig
mws1587	C6H13NO2	L-Norleucine	Amino acids and derivatives	Amino acids and derivatives	327-57-1	A	34832000	36807000	38769000	54296000	49470000	51195000	1.0404	1.40353	0.48906	insig
mws0258	C6H13NO2	L-Isoleucine	Amino acids and derivatives	Amino acids and derivatives	73-32-5	A	59117000	64873000	61870000	95464000	86698000	92787000	1.0499	1.47933	0.564948	insig
pmp001198	C6H13NO2	6-Deoxyfagomine	Alkaloids	Alkaloids	197449-09-5	A	1276000	1421100	1376900	2884900	2734200	2718900	1.06496	2.04664	1.03326	up
mws0227	C6H13NO2	L-Leucine	Amino acids and derivatives	Amino acids and derivatives	61-90-5	A	3486600	3997000	3683900	7510300	7141300	7546500	1.06224	1.98774	0.99113	insig
pme0243	C5H8O4	Glutaric acid	Organic acids	Organic acids	110-94-1	B	101550	89089	99831	21005	30295	24552	1.0559	0.261135	-1.93713	down
Lmmn000806	C5H8O4	Dimethylmalonic acid	Organic acids	Organic acids	595-46-0	A	76917	81542	85288	12205	11159	6892.3	1.05535	0.12413	-3.01008	down
Lmbn001364	C5H8O4	4-Hydroxy-2-Oxopentanoic Acid	Organic acids	Organic acids	3318-73-8	B	46497	46027	43295	9	9	9	1.07058	0.000198794	-12.2964	down
mws0473	C5H8O4	2-Methylsuccinic acid	Organic acids	Organic acids	498-21-5	A	744230	769940	773170	95571	74986	83672	1.06833	0.111146	-3.16947	down
Lmgn000160	C4H8N2O3	3-Ureidopropionic Acid	Organic acids	Organic acids	462-88-4	B	721810	804040	798320	1861400	2200900	2255000	1.0602	2.71809	1.44259	up
mws0001	C4H8N2O3	L-Asparagine	Amino acids and derivatives	Amino acids and derivatives	70-47-3	A	12258000	11398000	12382000	30371000	35930000	32896000	1.06419	2.75257	1.46078	up
pme2527	C5H12N2O2	L-Ornithine	Amino acids and derivatives	Amino acids and derivatives	70-26-8	A	540790	483730	545930	1803400	1835300	1731500	1.06802	3.41953	1.7738	up
mws0219	C4H7NO4	L-Aspartic Acid	Amino acids and derivatives	Amino acids and derivatives	56-84-8	A	14816000	14471000	14140000	5135400	5725800	6239600	1.06255	0.393783	-1.34453	down
mws0275	C4H6O5	L-Malic acid	Organic acids	Organic acids	97-67-6	A	41232000	40818000	43322000	18407000	17222000	17601000	1.06851	0.424576	-1.2359	down
Lmbn000198	C4H6O5	3-Dehydro-L-Threonic Acid	Organic acids	Organic acids	-	A	12719000	13951000	13925000	5283500	4692800	4620900	1.06502	0.359581	-1.47561	down
Zmgn000503	C5H10O4	2,3-Dihydroxy-3-Methylbutanoic Acid	Organic acids	Organic acids	1756-18-9	A	5228500	5878700	5365800	2930600	2703000	2822900	1.06187	0.513355	-0.961971	insig
pme0040	C5H5N5	Adenine	Nucleotides and derivatives	Nucleotides and derivatives	73-24-5	A	461730	526780	472750	369620	400210	402750	0.977058	0.802444	-0.317527	insig
pmb0374	C5H5N5	2-Aminopurine	Nucleotides and derivatives	Nucleotides and derivatives	452-06-2	B	13241	21652	14266	9	9	9	1.06968	0.000549238	-10.8303	down
HJKP000649	C8H9NO	N-benzylformamide	Alkaloids	Alkaloids	6343-54-0	A	697080	751130	683680	549940	488450	516280	1.02993	0.729245	-0.455525	insig
mws0889	C4H8O5	D-Threonic Acid	Others	Saccharides and Alcohols	3909-12-4	B	500910	494930	552270	126670	123480	138360	1.068	0.250958	-1.99448	down
mws1336	C7H7NO2	4-Aminobenzoic acid	Phenolic acids	Phenolic acids	150-13-0	B	19385	20935	24150	9	9	9	1.07047	0.000418799	-11.2215	down
pme2268	C7H7NO2	Trigonelline	Alkaloids	Alkaloids	535-83-1	A	6316300	6548500	6430300	1741300	1617000	1856600	1.06849	0.270271	-1.88752	down
mws0749	C7H6O3	4-Hydroxybenzoic acid	Phenolic acids	Phenolic acids	99-96-7	B	377730	491700	424530	195150	134910	166930	1.03259	0.384085	-1.3805	down
Lmbn002862	C7H6O3	3-Hydroxybenzoic Acid	Organic acids	Organic acids	99-06-9	B	58887	50513	61105	53477	56794	65346	0.184605	1.02998	0.0426185	insig
Hmgn001653	C7H6O3	Protocatechualdehyde	Phenolic acids	Phenolic acids	139-85-5	B	327000	438320	386020	9	9	9	1.07046	2.34509e-05	-15.38	down
Lmgn001670	C7H6O3	Salicylic acid	Phenolic acids	Phenolic acids	69-72-7	B	9	9	9	67221	57760	66171	1.07055	7079.7	12.7895	up
pme1137	C6H5NO3	6-Hydroxynicotinic acid	Alkaloids	Alkaloids	5006-66-6	B	39856	41960	44718	9	9	9	1.07058	0.000213381	-12.1943	down
pme2828	C6H5NO3	4-Nitrophenol	Phenolic acids	Phenolic acids	100-02-7	B	10877000	11866000	16895000	27022000	32401000	27519000	1.00507	2.1934	1.13317	up
mws0704	C2H8NO4P	O-Phosphorylethanolamine	Alkaloids	Alkaloids	1071-23-4	B	206360	212090	224280	52983	50890	44534	1.06726	0.230901	-2.11465	down
pma2987	C6H11N3O	Histidinol	Alkaloids	Alkaloids	501-28-0	B	9963800	12580000	9903900	5784100	6467300	6482800	1.01938	0.577366	-0.792442	insig
pme3207	C6H6O4	Muconic acid	Organic acids	Organic acids	1119-72-8	A	1582000	1639100	1641300	3558800	3826800	3670000	1.0687	2.27369	1.18504	up
pmb0764	C6H9NOS	4-Methyl-5-thiazoleethanol	Others	Others	137-00-8	B	18290	28026	19442	9	9	9	1.06995	0.000410596	-11.25	down
Rfmb320	C7H13NO2	1-Methylpiperidine-2-carboxylic acid	Amino acids and derivatives	Amino acids and derivatives	7730-87-2	B	280840	289320	350330	2517400	2395800	2593700	1.06797	8.15533	3.02774	up
Hmsp000364	C7H13NO2	L-Cyclopentylglycine	Amino acids and derivatives	Amino acids and derivatives	2521-84-8	B	57452	54390	74677	240480	219900	212270	1.05671	3.60634	1.85053	up
mws0103	C9H7NO	Indole-3-carboxaldehyde	Alkaloids	Plumerane	487-89-8	B	11683	11093	13569	10461	7269.9	9527.1	0.818218	0.749979	-0.415077	insig
pme0295	C6H11NO3	4-Acetamidobutyric acid	Organic acids	Organic acids	3025-96-5	B	25981	31855	28313	19291	19915	13117	0.928838	0.607355	-0.719389	insig
mws0567	C5H11N3O2	4-Guanidinobutyric acid	Organic acids	Organic acids	463-00-3	B	872580	974490	838770	93363	96272	132750	1.06377	0.120031	-3.05852	down
mws0017	C7H19N3	Spermidine	Alkaloids	Phenolamine	124-20-9	B	145250	159670	148850	217220	178370	185350	0.940175	1.28025	0.356428	insig
pme2380	C5H6O5	α-Ketoglutaric acid	Organic acids	Organic acids	328-50-7	B	639440	592020	503580	136990	131850	115380	1.06331	0.221447	-2.17496	down
Lmgn000224	C5H6O5	2-Methyl-3-oxosuccinic acid	Organic acids	Organic acids	-	B	80044	67759	76382	35830	40063	16460	0.919798	0.41195	-1.27946	insig
Wmzn000227	C6H10O4	2,2-Dimethylsuccinic acid	Organic acids	Organic acids	597-43-3	A	158550	132120	137380	83246	72917	65127	1.03287	0.516972	-0.951841	insig
mws0208	C6H10O4	Adipic Acid	Organic acids	Organic acids	124-04-9	B	998550	1040200	1080000	94125	79744	95701	1.06922	0.0864353	-3.53224	down
pme0193	C5H10N2O3	L-Glutamine	Amino acids and derivatives	Amino acids and derivatives	56-85-9	A	50088000	51125000	51938000	910260	960350	935000	1.07057	0.0183192	-5.7705	down
pme0026	C6H14N2O2	L-Lysine	Amino acids and derivatives	Amino acids and derivatives	56-87-1	A	53534000	53128000	53068000	1055500	1031100	1096500	1.07056	0.019928	-5.64906	down
pme1691	C7H16NO2	Acetylcholine	Alkaloids	Alkaloids	60-31-1	B	674110	781400	581060	355630	342410	382050	1.02774	0.530348	-0.91499	insig
mws1050	C5H9NO4	O-Acetylserine	Amino acids and derivatives	Amino acids and derivatives	5147-00-2	B	1842900	1650400	1823400	317310	405660	341000	1.06534	0.200118	-2.32107	down
pme0014	C5H9NO4	L-Glutamic acid	Amino acids and derivatives	Amino acids and derivatives	56-86-0	A	48387000	45347000	47853000	15136000	18043000	15468000	1.06427	0.343584	-1.54127	down
Zmzn000113	C5H9NO4	L-threo-3-Methylaspartate	Amino acids and derivatives	Amino acids and derivatives	6061-13-8	A	3845100	3436600	4019800	994900	1370200	1421000	1.04543	0.335009	-1.57773	down
pmp001285	C8H4O3	Phthalic anhydride	Phenolic acids	Phenolic acids	85-44-9	B	389760	378690	382040	534000	468350	456450	0.987536	1.26798	0.342534	insig
Lmbn000216	C5H8O5	3-Methylmalic acid	Organic acids	Organic acids	152204-30-3	B	123540	122400	136620	9	9	9	1.07058	7.05772e-05	-13.7904	down
Zmyn000247	C5H8O5	2-Hydroxyglutaric Acid	Organic acids	Organic acids	13095-48-2	B	115380	102480	115780	9	9	9	1.07057	8.09255e-05	-13.593	down
ML10171848	C5H8O5	D-Arabinono-1,4-lactone	Others	Saccharides and Alcohols	2782-09-4	B	142240	146830	158540	25813	28658	32902	1.06597	0.195199	-2.35698	down
mws2213	C9H8O2	Cinnamic acid	Phenolic acids	Phenolic acids	140-10-3	B	9	9	9	23660	20862	23339	1.07055	2513.37	11.2954	up
Lmgp000796	C8H7NO2	4-Hydroxymandelonitrile	Alkaloids	Alkaloids	13093-65-7	B	1210200	1253400	1209800	396500	358720	372610	1.06904	0.307026	-1.70357	down
pme1210	C5H11NO2S	L-Methionine	Amino acids and derivatives	Amino acids and derivatives	63-68-3	A	1085400	1210200	1197700	375980	368470	360300	1.06841	0.316248	-1.66087	down
mws0847	C6H7N5	1-Methyladenine	Nucleotides and derivatives	Nucleotides and derivatives	5142-22-3	B	44554	44938	56463	55359	55823	65057	0.765376	1.20749	0.27201	insig
mws0262	C4H6O6	L-Tartaric acid	Organic acids	Organic acids	87-69-4	B	22170	13101	10838	13527	13956	17068	0.0186446	0.966211	-0.0495906	insig
mws1499	C5H10O5	D-Arabinose	Others	Saccharides and Alcohols	10323-20-3	A	103180	120580	89634	122620	159770	138410	0.846227	1.34272	0.425157	insig
mws0921	C9H10O2	p-Coumaryl alcohol	Phenolic acids	Phenolic acids	3690-05-9	B	9	9	9	119430	135300	138180	1.07055	14552.2	13.829	up
Lmxp001668	C9H10O2	2-Methoxy-4-ethenylphenol	Phenolic acids	Phenolic acids	7786-61-0	B	172750	173380	167330	61636	59552	67205	1.0676	0.366909	-1.44651	down
Lmxn006423	C7H5NOS	2(3H)-Benzothiazolone	Alkaloids	Alkaloids	934-34-9	A	21891	21742	24751	21213	18175	19059	0.840091	0.854688	-0.22653	insig
pme1109	C5H5N5O	Guanine	Nucleotides and derivatives	Nucleotides and derivatives	73-40-5	A	25506	24199	15481	29798	28653	24257	0.646656	1.2688	0.343465	insig
pme0183	C5H5N5O	Isoguanine	Nucleotides and derivatives	Nucleotides and derivatives	3373-53-3	A	44522	46684	28513	19080	19561	18691	0.978825	0.478888	-1.06224	insig
pme0256	C5H4N4O2	Xanthine	Nucleotides and derivatives	Nucleotides and derivatives	69-89-6	B	9	9	9	93762	69118	68990	1.07035	8587.78	13.0681	up
mws0458	C8H8O3	Vanillin	Phenolic acids	Phenolic acids	121-33-5	B	78844	94165	93353	224180	168850	156810	1.01245	2.06426	1.04562	up
Zmgn004894	C8H8O3	Methyl 4-hydroxybenzoate	Organic acids	Organic acids	99-76-3	B	13203	17949	19998	35350	23651	22082	0.816494	1.5852	0.664665	insig
mws0444	C7H7NO3	3-Aminosalicylic acid	Phenolic acids	Phenolic acids	570-23-0	A	9	9	9	27782	30436	19873	1.07005	2892.26	11.498	up
mws0639	C7H6O4	2,3-Dihydroxybenzoic Acid	Organic acids	Organic acids	303-38-8	B	9	9	9	1360300	1337300	1315400	1.0706	148630	17.1814	up
mws0885	C7H6O4	2,4-Dihydroxybenzoic acid	Phenolic acids	Phenolic acids	89-86-1	A	9	9	9	1458600	1511300	1411300	1.0706	162267	17.308	up
mws0183	C7H6O4	3,4-Dihydroxybenzoic acid (Protocatechuic acid)	Phenolic acids	Phenolic acids	99-50-3	B	9	9	9	1366600	1496100	1289300	1.07058	153778	17.2305	up
mws0180	C7H6O4	2,5-Dihydroxybenzoic acid; Gentisic Acid	Phenolic acids	Phenolic acids	490-79-9	B	9	9	9	679620	677230	677350	1.0706	75340.7	16.2011	up
pmb3099	C4H11O4P	Diethyl phosphate	Organic acids	Organic acids	598-02-7	B	9	9	9	63104	45851	56775	1.07037	6138.15	12.5836	up
mws0254	C6H9N3O2	L-Histidine	Amino acids and derivatives	Amino acids and derivatives	71-00-1	A	8703000	8070500	8607300	2077600	2161200	2414800	1.06761	0.262151	-1.93153	down
Lmbn001467	C7H13NO3	5-Acetamidopentanoic Acid	Organic acids	Organic acids	1072-10-2	B	887900	966610	1017800	9	9	9	1.07058	9.4001e-06	-16.6989	down
mws0102	C9H7NO2	Indole-5-carboxylic acid	Alkaloids	Plumerane	1670-81-1	B	12644	14695	14694	9	9	9	1.07051	0.000642352	-10.6043	down
pme3382	C6H11NO4	N-Acetyl-L-threonine	Amino acids and derivatives	Amino acids and derivatives	17093-74-2	A	98477	90040	98439	43204	45467	46817	1.06529	0.472156	-1.08266	down
mws1346	C6H11NO4	DL-2-Aminoadipic acid	Alkaloids	Alkaloids	542-32-5	B	556500	616810	600080	1145500	1171400	1259600	1.06295	2.01676	1.01204	up
Lmcp000282	C7H15NO3	L-Carnitine	Alkaloids	Alkaloids	541-15-1	B	1565400	1019600	1864000	949740	1449000	2402100	0.0570153	1.07908	0.109806	insig
pme2996	C9H6O3	4-Hydroxycoumarin	Lignans and Coumarins	Coumarins	1076-38-6	B	9	9	9	13109	12255	11615	1.07056	1369.59	10.4195	up
pme2914	C6H10O5	3-Hydroxy-3-methylpentane-1,5-dioic acid	Amino acids and derivatives	Amino acids and derivatives	503-49-1	B	87448	75590	110450	164800	122220	158310	0.922059	1.62833	0.703397	insig
pmf0440	C10H10O2	4-MethoxycinnaMaldehyde	Phenolic acids	Phenolic acids	1963-36-6	A	89102	83785	95196	75213	79144	79577	0.916053	0.872618	-0.196578	insig
pme2758	C5H9NO5	4-Hydroxy-L-glutamic acid	Amino acids and derivatives	Amino acids and derivatives	3913-68-6	B	40454	54991	57526	9	9	9	1.07026	0.000176504	-12.468	down
Lmmn001643	C9H8O3	2-Hydroxycinnamic acid	Organic acids	Organic acids	583-17-5	B	247160	288360	232340	162970	147760	160320	1.02722	0.613458	-0.704963	insig
pmb0142	C9H8O3	Caffeic aldehyde	Phenolic acids	Phenolic acids	141632-15-7	B	9	9	9	26520	25766	21320	1.07045	2726.15	11.4126	up
pme2529	C6H12O5	1,5-Anhydro-D-glucitol	Others	Saccharides and Alcohols	154-58-5	B	65558	73937	77356	48635	56560	38963	0.930133	0.664779	-0.589053	insig
pme3083	C8H7NO3	2-(Formylamino)benzoic acid	Phenolic acids	Phenolic acids	3342-77-6	B	38135	45346	41599	17225	27117	18469	0.985986	0.502167	-0.993762	insig
pme2617	C5H11NO3S	L-Methionine Sulfoxide	Amino acids and derivatives	Amino acids and derivatives	3226-65-1	B	1188200	1197600	1158400	862680	888340	755470	1.02764	0.707209	-0.499792	insig
pme0021	C9H11NO2	L-Phenylalanine	Amino acids and derivatives	Amino acids and derivatives	63-91-2	A	23654000	25572000	24779000	15288000	14684000	14071000	1.06198	0.595135	-0.74871	insig
pme0282	C8H6O4	Phthalic acid	Organic acids	Organic acids	88-99-3	B	128880	123730	127340	15086	6843.6	12568	1.05069	0.0907951	-3.46124	down
pme0281	C8H6O4	Terephthalic acid	Phenolic acids	Phenolic acids	100-21-0	B	1095500	1200800	1174200	162490	140570	132290	1.06834	0.125443	-2.9949	down
pmc0274	C6H6N4S	6-Methylmercaptopurine	Nucleotides and derivatives	Nucleotides and derivatives	50-66-8	B	1676500	1763400	1684300	1009800	954490	1003400	1.06642	0.579152	-0.787986	insig
mws0344	C5H10O6	D-Xylonic acid	Organic acids	Organic acids	526-91-0	A	2645400	2586900	2367200	2736900	2573900	2576400	0.463619	1.03786	0.0536087	insig
mws0851	C8H15NaO2	Sodium Valproate	Others	Others	1069-66-5	B	1255200	1059700	998060	951610	936850	993210	0.738329	0.869817	-0.201216	insig
Lmdp003146	C10H14O2	Rhododendrol	Phenolic acids	Phenolic acids	501-96-2	B	273580	275330	318220	22565	19487	27187	1.06677	0.0798485	-3.64659	down
Zmjp000624	C8H9NO3	Pyridoxal	Others	Vitamin	66-72-8	B	19066	21494	17771	5970.4	7894.5	4844.3	1.03521	0.320742	-1.64051	down
NK10253223	C8H9NO3	2-Amino-3-methoxybenzoic acid	Phenolic acids	Phenolic acids	3177-80-8	B	24659	30465	28877	9	9	9	1.07047	0.000321425	-11.6032	down
mws2125	C3H5O6P	Phosphoenolpyruvate	Organic acids	Organic acids	138-08-9	A	3307600	3145100	2981900	1074400	1141500	1138800	1.06802	0.355574	-1.49178	down
Zmsp001834	C8H8O4	2,6-Dimethoxy-1,4-benzoquinone	Quinones	Quinones	530-55-2	A	19577000	20569000	19904000	118970	107940	110170	1.07051	0.00561332	-7.47693	down
mws0028	C8H8O4	Vanillic acid	Phenolic acids	Phenolic acids	121-34-6	B	937560	1189500	948170	9	9	9	1.0705	8.77983e-06	-16.7974	down
pme2598	C8H8O4	3,4-Dihydroxybenzeneacetic acid	Phenolic acids	Phenolic acids	102-32-9	B	321900	355840	234680	9	9	9	1.07027	2.95916e-05	-15.0445	down
pme1292	C8H8O4	Homogentisic acid	Phenolic acids	Phenolic acids	451-13-8	A	227810	254270	359950	9	9	9	1.07025	3.20654e-05	-14.9286	down
Hmbp001276	C8H8O4	Gallacetophenone	Phenolic acids	Phenolic acids	528-21-2	B	19442000	21008000	15874000	125130	118220	117120	1.06994	0.00639994	-7.28773	down
pme1383	C8H11NO3	Pyridoxine	Others	Vitamin	65-23-6	B	39981	49222	45934	28002	26472	25325	1.03643	0.590504	-0.75998	insig
Zmzn000078	C3H7O6P	Dihydroxyacetone phosphate	Others	Saccharides and Alcohols	57-04-5	B	193180	151370	149440	208710	231910	226870	0.925016	1.35122	0.434264	insig
pme3186	C3H7O6P	DL-Glyceraldehyde-3-phosphate	Organic acids	Organic acids	591-59-3	B	645190	702420	503080	731710	790950	1005600	0.801187	1.36612	0.450082	insig
mws0024	C7H6O5	Gallic acid	Tannins	Tannin	149-91-7	B	9	9	9	123910	126640	124870	1.0706	13904.4	13.7633	up
Lmbn003524	C9H16O3	9-Oxononanoic acid	Organic acids	Organic acids	2553-17-5	B	23533	29291	26856	23077	25577	27377	0.289667	0.954204	-0.0676299	insig
pme3009	C6H6O6	Trans-Citridic acid	Organic acids	Organic acids	4023-65-8	B	9	9	9	1181700	1006200	1087700	1.07058	121319	16.8884	up
pme2550	C6H6O6	Cis-Aconitic acid	Organic acids	Organic acids	585-84-2	B	64730	82558	70137	305490	237450	226920	1.05283	3.54081	1.82408	up
MA10039492	C6H6O6	Dehydroascorbic acid	Others	Vitamin	490-83-5	B	114690	86592	95820	9	9	9	1.07044	9.08779e-05	-13.4257	down
mws0154	C7H10O5	Shikimic acid	Organic acids	Organic acids	138-59-0	B	166120	146550	192950	663990	550620	613170	1.05878	3.61493	1.85397	up
Zmyn000155	C7H14N2O3	N-α-Acetyl-L-ornithine	Amino acids and derivatives	Amino acids and derivatives	6205-08-9	B	20685000	18931000	18035000	53158	69584	63333	1.07011	0.00322761	-8.27532	down
mws0260	C6H14N4O2	L-Arginine	Amino acids and derivatives	Amino acids and derivatives	74-79-3	A	64475000	56185000	66359000	586060	554330	460890	1.06986	0.00856212	-6.86782	down
pme2559	C6H9NO5	N-Acetyl-L-Aspartic Acid	Amino acids and derivatives	Amino acids and derivatives	997-55-7	B	245960	204310	206570	6344.8	9	8769.5	0.83639	0.0230243	-5.4407	insig
pme1651	C10H9NO2	Indole 3-acetic acid (IAA)	Alkaloids	Plumerane	87-51-4	B	87680	105020	87966	9	9	9	1.07051	9.61998e-05	-13.3436	down
pme0008	C6H13N3O3	L-Citrulline	Amino acids and derivatives	Amino acids and derivatives	372-75-8	A	15549000	15193000	16176000	29144000	30693000	29693000	1.06764	1.90822	0.93223	insig
mws4175	C6H8O6	D-Glucurono-6,3-lactone	Others	Saccharides and Alcohols	32449-92-6	B	141920	108960	122850	201310	175990	157350	0.925438	1.43058	0.516598	insig
Lmbn001754	C7H12O5	3-Isopropylmalic Acid*	Organic acids	Organic acids	921-28-8	B	715540	826770	785940	68891	72855	66331	1.06967	0.0893706	-3.48406	down
pmb3101	C7H12O5	2-Isopropylmalic Acid*	Organic acids	Organic acids	49601-06-1	B	797620	817550	792090	61757	67066	72054	1.06991	0.0834463	-3.58301	down
Lmgn000242	C6H10O6	4,5,6-Trihydroxy-2-oxohexanoic acid	Organic acids	Organic acids	56742-44-0	B	335770	342270	356540	65589	57783	57876	1.06912	0.17519	-2.51301	down
mws1195	C10H10O3	p-Coumaric acid methyl ester	Phenolic acids	Phenolic acids	3943-97-3	B	9	9	9	27410	30397	30067	1.07056	3254.59	11.6683	up
pmb2795	C10H10O3	4-Methoxycinnamic acid	Phenolic acids	Phenolic acids	830-09-1	A	1626.6	2722	1676	22578	23972	22329	1.06086	11.433	3.51513	up
pmb0786	C6H13NO5	D-Glucosamine	Others	Saccharides and Alcohols	3416-24-8	B	281400	312590	316310	1051300	1313800	1072400	1.06276	3.77623	1.91695	up
mws2212	C9H8O4	Caffeic acid	Phenolic acids	Phenolic acids	331-39-5	B	57539	43487	71334	9	9	9	1.07006	0.000156649	-12.6402	down
mws4170	C6H12O6	D-Glucose	Others	Saccharides and Alcohols	14431-43-7	A	1338100	1390300	1397100	9247200	9220400	8547400	1.0701	6.5483	2.71112	up
Hmln000297	C6H12O6	Inositol	Others	Saccharides and Alcohols	87-89-8	A	1168600	1073700	1336800	8296100	8858300	9292700	1.06777	7.38932	2.88544	up
Lmbn004847	C10H12O3	4-Methoxyphenylpropionic acid	Phenolic acids	Phenolic acids	-	B	54799	65341	61572	16431	15726	14843	1.06643	0.258651	-1.95092	down
mws0093	C10H12O3	Coniferyl alcohol	Phenolic acids	Phenolic acids	458-35-5	B	200300	199030	235530	55720	49930	44342	1.0631	0.23626	-2.08155	down
Cmyp007180	C11H16O2	Dihydroactinidiolide	Others	Others	17092-92-1	B	9	9	9	12469	14468	11044	1.07036	1406.7	10.4581	up
Hmcp009963	C11H18NO+	Candicine	Alkaloids	Alkaloids	6656-13-9	B	94679	95025	100950	282270	279950	261510	1.06859	2.83406	1.50287	up
mws0250	C9H11NO3	L-Tyrosine	Amino acids and derivatives	Amino acids and derivatives	60-18-4	A	12346000	13417000	11929000	10624000	9528000	9319300	0.98167	0.781898	-0.354948	insig
mws0214	C6H14O6	D-Sorbitol	Others	Saccharides and Alcohols	50-70-4	B	28897	26876	38354	44513	55399	51047	0.947695	1.60378	0.681476	insig
pme2237	C6H14O6	Dulcitol	Others	Saccharides and Alcohols	608-66-2	B	42625	31565	56070	33885	23434	36946	0.629492	0.723668	-0.4666	insig
mws1155	C6H14O6	D-Mannitol	Others	Saccharides and Alcohols	69-65-8	B	14376	16551	10382	5952.7	13934	10937	0.536819	0.746174	-0.422416	insig
pme2596	C8H9NO4	4-Pyridoxic acid	Others	Vitamin	82-82-6	B	9	9	9	33997	23492	33655	1.07013	3375.7	11.721	up
MA10002917	C6H4N2O5	2,4-Dinitrophenol	Phenolic acids	Phenolic acids	51-28-5	B	37060	47431	38403	39669	44045	32574	0.25173	0.946246	-0.0797123	insig
pmb1754	C5H15NO4P+	O-Phosphocholine	Alkaloids	Alkaloids	107-73-3	B	3388800	3361500	3118900	261500	287720	307290	1.06958	0.0867862	-3.52639	down
pme2602	C3H8NO6P	O-Phospho-L-serine	Amino acids and derivatives	Amino acids and derivatives	407-41-0	B	38472	30627	29362	45766	40348	35339	0.734497	1.23351	0.302774	insig
Zmgn000447	C3H7O7P	3-Phospho-D-glyceric acid	Others	Saccharides and Alcohols	820-11-1	B	2834700	3203200	2563600	2854100	2749200	2860200	0.0978189	0.983956	-0.0233339	insig
mws0752	C11H22O2	Undecylic Acid	Lipids	Free fatty acids	112-37-8	B	360060	452670	418450	374060	412190	369890	0.393512	0.93905	-0.0907256	insig
pmn001492	C11H8O3	Ayapin	Lignans and Coumarins	Coumarins	494-56-4	B	43422	51108	48327	19356	19124	17298	1.06202	0.390446	-1.3568	down
pme0137	C7H12N2O4	N-Acetyl-L-Glutamine	Amino acids and derivatives	Amino acids and derivatives	2490-97-3	A	189950	171870	200250	9	9	9	1.07057	4.80367e-05	-14.3455	down
mws0237	C9H16O4	Azelaic acid	Organic acids	Organic acids	123-99-9	B	803170	895840	877980	422940	363830	343780	1.0553	0.43871	-1.18866	down
pmn001380	C9H16O4	Eucommiol	Others	Others	55930-44-4	B	93350	94403	112080	54801	51477	50763	1.05036	0.523762	-0.933018	insig
mws5041	C8H16N2O3	L-Glycyl-L-isoleucine	Amino acids and derivatives	Amino acids and derivatives	19461-38-2	A	33724	31104	27138	8352.1	11469	8527.9	1.04908	0.308255	-1.6978	down
mws0736	C8H16N2O3	N-Glycyl-L-leucine	Amino acids and derivatives	Amino acids and derivatives	869-19-2	B	36202	36287	36028	10109	9443	12427	1.06111	0.294691	-1.76272	down
pme3388	C7H16N4O2	Homoarginine	Amino acids and derivatives	Amino acids and derivatives	156-86-5	B	1958700	2020700	1867600	76848	81370	79823	1.07043	0.0407116	-4.61841	down
Zmjp000182	C7H16N4O2	N-Monomethyl-L-arginine	Amino acids and derivatives	Amino acids and derivatives	17035-90-4	A	11995000	12542000	11132000	427050	478490	576970	1.06875	0.041563	-4.58856	down
pme0075	C7H11NO5	N-Acetyl-L-glutamic acid	Amino acids and derivatives	Amino acids and derivatives	1188-37-0	B	89111	73875	78187	10832	9418.6	8797.7	1.06731	0.120446	-3.05354	down
mws0193	C7H15N3O3	L-Homocitrulline	Amino acids and derivatives	Amino acids and derivatives	1190-49-4	B	108190	140230	125700	24397	23479	20552	1.06438	0.182904	-2.45084	down
pme0278	C7H14N2O4	2,6-Diaminooimelic acid	Amino acids and derivatives	Amino acids and derivatives	583-93-7	B	160010	187360	185900	9	9	9	1.07055	5.0631e-05	-14.2696	down
mws0597	C10H9NO3	5-Hydroxyindole-3-acetic acid	Alkaloids	Plumerane	54-16-0	B	118320	110670	112720	9	9	9	1.0706	7.90144e-05	-13.6275	down
Zmyn000453	C6H8O7	Isocitric Acid	Organic acids	Organic acids	320-77-4	A	10605000	10140000	9592200	1473100	1523600	1436900	1.06993	0.146144	-2.77454	down
mws0281	C6H8O7	Citric Acid	Organic acids	Organic acids	77-92-9	A	22265000	21765000	23798000	2089100	1950500	1902200	1.07006	0.087601	-3.51291	down
Zmjn003263	C10H8O4	6,8-Dihydroxy-3-methylisocoumarin	Lignans and Coumarins	Coumarins	1204-37-1	B	31154	31810	37084	14375	16355	18174	1.04055	0.488805	-1.03267	down
mws0277	C7H12O6	Quinic Acid	Organic acids	Organic acids	77-95-2	A	372740	361090	368510	3864800	3810300	4167300	1.07026	10.743	3.42532	up
mws1189	C6H10O7	D-Galacturonic acid*	Organic acids	Organic acids	685-73-4	B	159620	155280	196580	103840	91982	100160	1.02431	0.578678	-0.789168	insig
pme3705	C6H10O7	D-Glucoronic acid*	Others	Saccharides and Alcohols	6556-12-3	B	224670	222070	207870	129920	102910	105100	1.04198	0.516231	-0.953911	insig
mws0014	C10H10O4	Ferulic acid	Phenolic acids	Phenolic acids	537-98-4	A	1160600	1390100	1293100	7108.1	14925	6847.1	1.06483	0.00751345	-7.05631	down
mws2104	C7H14O6	D-Pinitol	Others	Saccharides and Alcohols	10284-63-6	B	329330	330950	342730	110370	109640	99082	1.06835	0.318134	-1.65229	down
mws2218	C8H10N4O2	Caffeine	Alkaloids	Alkaloids	58-08-2	A	50843	20419	38999	22525	29272	20891	0.564983	0.659236	-0.601133	insig
pme0534	C6H12O7	Gluconic acid	Others	Saccharides and Alcohols	526-95-4	A	2835400	2669300	2900900	1001600	1043300	1177300	1.06389	0.38334	-1.3833	down
pmb2497	C9H10O5	4-Hydroxy-3-methoxymandelate	Phenolic acids	Phenolic acids	55-10-7	B	37006	28916	24158	9	9	9	1.07009	0.000299734	-11.704	down
Zmzn000079	C4H9O7P	D-Erythrose-4-phosphate	Others	Saccharides and Alcohols	585-18-2	B	14225	24804	13461	40292	46277	48835	0.989657	2.57962	1.36716	insig
pmb2640	C12H24O2	Dodecanoic acid (Lauric acid)	Lipids	Free fatty acids	143-07-7	B	59327	70625	53474	67058	87745	74408	0.75348	1.24961	0.321478	insig
NK10251888	C8H18N4O2	NG,NG-Dimethyl-L-arginine	Amino acids and derivatives	Amino acids and derivatives	30315-93-6	A	699540	749740	663880	73496	68748	62826	1.06925	0.0970442	-3.36521	down
mws0018	C10H26N4	Spermine	Alkaloids	Phenolamine	71-44-3	A	27267000	32358000	29857000	20714000	21852000	20699000	1.0239	0.707014	-0.50019	insig
Wmhn001652	C11H8O4	3-Methoxy-juglone	Quinones	Quinones	-	B	2713300	3066400	2912600	592140	576500	595020	1.06945	0.202899	-2.30117	down
mws0282	C11H12N2O2	L-Tryptophan	Amino acids and derivatives	Amino acids and derivatives	73-22-3	A	4353500	4415600	4041400	829770	796240	870720	1.06944	0.194897	-2.35922	down
Zmbp002538	C11H12N2O2	1-Methoxy-indole-3-acetamide	Alkaloids	Alkaloids	-	A	9672500	10172000	9906700	5987900	6041700	5921600	1.06853	0.603377	-0.728868	insig
Zmtn001464	C10H7NO4	4,8-Dihydroxyquinoline-2-carboxylic acid	Organic acids	Organic acids	59-00-7	B	53482	46785	46678	8916.8	10162	17213	1.02939	0.246975	-2.01756	down
pmb0818	C11H11NO3	Methoxyindoleacetic acid	Alkaloids	Plumerane	3471-31-6	B	160780	195600	163910	107470	91170	96657	1.03093	0.567562	-0.817149	insig
Lmbn013410	C14H22O	2,4-Di-Tert-Butylphenol*	Phenolic acids	Phenolic acids	96-76-4	A	214780	220570	230550	178910	184040	163570	1.01088	0.790689	-0.338817	insig
Lmln010063	C14H22O	2,6-Di-tert-butylphenol*	Phenolic acids	Phenolic acids	128-39-2	A	237640	235780	254280	193890	207890	196450	1.01755	0.822083	-0.282644	insig
Zmgn002106	C11H13NO3	N-Acetyl-L-phenylalanine	Amino acids and derivatives	Amino acids and derivatives	2018-61-3	B	344600	349680	364140	4290.4	2015.5	5577	1.06116	0.011227	-6.47688	down
mws1014	C10H8O5	Fraxetin (7,8-Dihydroxy-6-methoxycoumarin)	Lignans and Coumarins	Coumarins	574-84-5	B	9	9	9	19252	15852	11227	1.06967	1715.96	10.7448	up
mws1212	C11H12O4	Methyl ferulate	Phenolic acids	Phenolic acids	2309-07-1	B	11736	12786	14039	9	9	9	1.07051	0.000700189	-10.48	down
Lmsn000954	C8H16O6	Dambonitol	Others	Saccharides and Alcohols	523-94-4	B	124430	133080	122260	358760	328970	365410	1.06714	2.7731	1.4715	up
Zmpn000199	C6H10O8	D-Galactaric acid	Others	Saccharides and Alcohols	526-99-8	A	6224000	6546400	6632400	4774300	4987400	5258000	1.03513	0.7741	-0.369409	insig
Zmyn000108	C6H10O8	D-Saccharic acid	Others	Saccharides and Alcohols	87-73-0	A	5439400	7037100	6155100	5928000	4698700	5402100	0.638477	0.860302	-0.217085	insig
Hmcn000192	C7H14O7	Sedoheptulose	Others	Saccharides and Alcohols	3019-74-7	B	5282600	5171500	5233200	5067200	4908200	4738700	0.905109	0.937963	-0.0923978	insig
pmb2507	C5H11O7P	2-Deoxyribose-1-phosphate	Nucleotides and derivatives	Nucleotides and derivatives	17210-42-3	A	99631	186070	95126	9	9	9	1.06946	7.08983e-05	-13.7839	down
mws0863	C5H11O7P	2-Deoxyribose-5'-phosphate	Nucleotides and derivatives	Nucleotides and derivatives	102916-66-5	A	12712	14231	9785.6	9	9	9	1.07006	0.000735122	-10.4097	down
mws0677	C12H14N2O2	N-Acetyl-5-hydroxytryptamine	Alkaloids	Alkaloids	1210-83-9	B	25200	35490	38097	10074	8620.1	9221.9	1.04638	0.282588	-1.82323	down
mws1337	C9H17NO5	D-Pantothenic Acid	Others	Vitamin	79-83-4	A	2640600	2780200	2825800	1154400	1113800	1093000	1.06881	0.407586	-1.29482	down
pme1228	C11H12N2O3	5-Hydroxy-L-tryptophan	Amino acids and derivatives	Amino acids and derivatives	56-69-9	B	76296	88153	81170	9	9	9	1.07056	0.000109926	-13.1512	down
mws2608	C8H15NO6	N-Acetyl-D-galactosamine	Others	Saccharides and Alcohols	1811-31-0	B	485770	473500	372470	395520	514740	319400	0.291869	0.923348	-0.115053	insig
mws4174	C8H15NO6	N-Acetyl-D-mannosamine	Others	Saccharides and Alcohols	7772-94-3	B	37047	40436	47574	22993	18571	21365	1.03064	0.503203	-0.990789	insig
pme2755	C8H15NO6	N-Acetyl-D-glucosamine	Others	Saccharides and Alcohols	7512-17-6	B	532240	781020	501720	350930	433800	539000	0.68657	0.729336	-0.455345	insig
mws5042	C11H14N2O3	L-Glycyl-L-phenylalanine	Amino acids and derivatives	Amino acids and derivatives	721-66-4	A	16489	16500	12957	8856.5	7758.2	12119	0.900096	0.62538	-0.677195	insig
Hmcp003852	C15H26O	Elemol	Terpenoids	Sesquiterpenoids	639-99-6	B	991730	905950	902550	945530	891050	1017300	0.197622	1.01916	0.0273793	insig
mws0520	C11H13NO4	N-Acetyl-L-tyrosine	Amino acids and derivatives	Amino acids and derivatives	537-55-3	A	45321	43682	43213	53873	57241	59400	1.03814	1.28966	0.366993	insig
pmb2643	C14H26O2	Myristoleic acid	Lipids	Free fatty acids	544-64-9	B	1892	11192	2881.9	4029.2	5236.5	3302.8	0.0433974	0.787209	-0.345181	insig
Lmlp002765	C15H16O2	Stilbostemin B	Phenolic acids	Phenolic acids	162411-67-8	B	17633	13799	19031	9	9	9	1.07027	0.000535045	-10.8681	down
Zmjn003398	C12H20O4	2-Dodecenedioic acid	Lipids	Free fatty acids	6402-36-4	B	43790	45341	44661	39597	37134	39933	1.00567	0.87198	-0.197632	insig
mws0119	C14H28O2	Myristic Acid	Lipids	Free fatty acids	544-63-8	A	6468100	11526000	6726600	8855100	9489400	7732500	0.231238	1.05486	0.0770583	insig
pma6455	C5H11O8P	Ribulose-5-phosphate	Others	Saccharides and Alcohols	4300-28-1	B	583740	483740	565530	225470	254940	269900	1.04953	0.459464	-1.12197	down
mws0474	C12H22O4	Dodecanedioic aicd	Organic acids	Organic acids	693-23-2	B	1059.9	1057.4	1398.8	1247.7	901.35	926.16	0.469787	0.874608	-0.193291	insig
Lmhp001670	C11H22N2O3	L-Valyl-L-Leucine	Amino acids and derivatives	Amino acids and derivatives	3989-97-7	A	29419	25220	29933	13308	9714.5	16181	0.993447	0.463552	-1.1092	insig
pme2827	C16H32O	Palmitaldehyde	Lipids	Free fatty acids	629-80-1	B	4811100	4970100	4842400	4369600	4031100	3744600	0.962155	0.830527	-0.2679	insig
pme0264	C10H14N2O5	Thymidine	Nucleotides and derivatives	Nucleotides and derivatives	50-89-5	A	8409.8	9409.8	8854	39941	31143	35808	1.06378	4.00741	2.00267	up
mws0359	C15H30O2	Pentadecanoic Acid	Lipids	Free fatty acids	1002-84-2	B	102630	290160	121090	230470	207910	208900	0.498264	1.25959	0.332958	insig
pme3732	C9H13N3O5	Cytidine	Nucleotides and derivatives	Nucleotides and derivatives	65-46-3	A	263370	318580	273120	331600	401360	347510	0.877322	1.2636	0.337545	insig
ML10180524	C9H13N3O5	Cytarabine	Nucleotides and derivatives	Nucleotides and derivatives	147-94-4	B	132310	122510	149770	119890	135800	135820	0.228121	0.967671	-0.0474115	insig
mws0248	C9H12N2O6	Uridine	Nucleotides and derivatives	Nucleotides and derivatives	58-96-8	A	126090	100480	120460	35046	37956	42973	1.05619	0.334193	-1.58125	down
mws0976	C9H12N2O6	β-Pseudouridine	Nucleotides and derivatives	Nucleotides and derivatives	1445-07-4	B	37323	25352	26730	11737	13977	4868	0.916007	0.342061	-1.54767	insig
pme2266	C10H16N2O3S	Biotin	Others	Vitamin	58-85-5	B	88954	74082	87934	28473	31916	27746	1.06036	0.351177	-1.50973	down
Lmhp002031	C12H24N2O3	L-Leucyl-L-Leucine	Amino acids and derivatives	Amino acids and derivatives	3303-31-9	A	16596	16275	14859	6567	9951.5	9172.3	0.988909	0.538253	-0.893645	insig
pmb2591	C13H14N2O3	N-Acetyl-L-Tryptophan	Amino acids and derivatives	Amino acids and derivatives	1218-34-4	A	105180	115630	116470	9	9	9	1.07058	8.00522e-05	-13.6087	down
Lmrj002087	C10H18N2O5	L-Isoleucyl-L-Aspartate	Amino acids and derivatives	Amino acids and derivatives	-	A	9	9	9	18454	23879	21395	1.07039	2360.3	11.2048	up
pme3961	C10H13N5O3	2'-Deoxyadenosine	Nucleotides and derivatives	Nucleotides and derivatives	958-09-8	B	86172	78973	63961	139310	91806	88582	0.732908	1.39542	0.480694	insig
Lmcn009122	C16H30O2	(7Z)-Hexadecenoic acid	Lipids	Free fatty acids	2416-19-5	B	5751.8	17682	6576.4	9571.3	10546	9609.3	0.184418	0.99055	-0.0136985	insig
mws0361	C16H30O2	Palmitoleic Acid	Lipids	Free fatty acids	373-49-9	A	3794.1	13106	3916	8166.7	7964.1	7507.6	0.376497	1.13558	0.183433	insig
mws0789	C15H12O4	Pinocembrin (Dihydrochrysin)	Flavonoids	Dihydroflavone	480-39-7	B	9	9	9	48453	53448	59608	1.07049	5981.81	12.5464	up
pma3101	C11H14NO6+	Nicotinate D-ribonucleoside	Others	Vitamin	17720-18-2	B	314450	318470	317030	9	9	9	1.0706	2.84225e-05	-15.1026	down
mws1488	C16H32O2	Palmitic acid	Lipids	Free fatty acids	57-10-3	A	10985	18160	13519	9255.9	12835	12531	0.516603	0.811502	-0.301334	insig
mws0120	C8H20NO6P	Choline Alfoscerate	Lipids	PC	28319-77-9	A	292550	331250	318090	14054000	15615000	14682000	1.07027	47.0872	5.55726	up
Zmyn000110	C6H14NO8P	D-Glucosamine 1-phosphate	Others	Saccharides and Alcohols	2152-75-2	B	9	9	9	139580	159710	213690	1.07024	18999.3	14.2137	up
mws0866	C6H13O9P	D-Glucose 6-phosphate*	Others	Saccharides and Alcohols	56-73-5	A	3669800	3558200	4112600	2005200	2927700	2923700	0.877026	0.692785	-0.52952	insig
mws1090	C6H13O9P	Glucose-1-phosphate*	Others	Saccharides and Alcohols	59-56-3	A	4641400	3650900	4969000	2505500	2798700	3425000	0.908207	0.658246	-0.603301	insig
Zmpn000095	C6H15O9P	Sorbitol-6-phosphate	Others	Saccharides and Alcohols	20479-58-7	B	22918	22806	26497	13167	21863	16764	0.804674	0.71716	-0.479633	insig
Lmhp001732	C14H18N2O3	L-Prolyl-L-Phenylalanine	Amino acids and derivatives	Amino acids and derivatives	13589-02-1	A	18201	27579	29481	79548	75099	69257	1.03058	2.97503	1.57291	up
Lmlp003161	C14H20N2O3	N-Feruloylputrescine	Alkaloids	Phenolamine	501-13-3	B	28820	21667	26768	9	9	9	1.07037	0.000349492	-11.4825	down
Lmhp002001	C14H20N2O3	L-Valyl-L-Phenylalanine	Amino acids and derivatives	Amino acids and derivatives	3918-92-1	A	5865.9	7980.9	8089.5	4390.8	4312.6	4016.4	0.992256	0.579852	-0.786244	insig
Hmsn000210	C17H30O2	Methyl 7,10-hexadecadienoate	Lipids	Free fatty acids	-	B	2230400	2108000	2183800	914150	705890	767290	1.05799	0.366031	-1.44996	down
pme1184	C10H13N5O4	2'-Deoxyguanosine	Nucleotides and derivatives	Nucleotides and derivatives	961-07-9	A	32929	34096	28696	132870	110730	120850	1.06416	3.80742	1.92881	up
pme0230	C10H13N5O4	Adenosine	Nucleotides and derivatives	Nucleotides and derivatives	58-61-7	A	13211000	13690000	13337000	8451700	8169600	7406300	1.05727	0.597137	-0.743866	insig
mws1060	C10H12N4O5	9-(Arabinosyl)hypoxanthine	Nucleotides and derivatives	Nucleotides and derivatives	7013-16-3	B	33318	36321	34356	103660	102810	100420	1.06931	2.95101	1.56121	up
pmp000086	C13H16O6	1-Feruloyl-sn-glycerol*	Phenolic acids	Phenolic acids	-	A	33060	30322	35706	9	9	9	1.07055	0.000272485	-11.8415	down
pmp000087	C13H16O6	2-Feruloyl-sn-glycerol*	Phenolic acids	Phenolic acids	-	A	30320	30480	34759	9	9	9	1.07055	0.000282548	-11.7892	down
mws0383	C17H32O2	10-Heptadecenoic Acid	Lipids	Free fatty acids	29743-97-3	A	448110	1168600	561920	607180	709160	630950	0.0480594	0.893814	-0.161953	insig
Lmyn006227	C15H10O5	Galangin (3,5,7-Trihydroxyflavone)	Flavonoids	Flavonoid	548-83-4	B	9	9	9	7941.4	6013	6787.4	1.07031	768.215	9.58537	up
mws0362	C17H34O2	Heptadecanoic acid	Lipids	Free fatty acids	506-12-7	A	1960500	1972000	1758500	1567700	1471400	1624800	0.966444	0.819522	-0.287145	insig
pme0376	C15H12O5	Naringenin (5,7,4'-Trihydroxyflavanone)	Flavonoids	Dihydroflavone	480-41-1	A	9	9	9	577110	492290	516650	1.07057	58742.6	15.8421	up
pme3475	C15H12O5	Butin	Flavonoids	Dihydroflavone	492-14-8	A	9	9	9	997750	910440	993780	1.07059	107480	16.7137	up
pme2960	C15H12O5	Naringenin chalcone	Flavonoids	Chalcones	73692-50-9	A	9	9	9	1063400	900580	962720	1.07057	108396	16.726	up
mws0914	C15H12O5	Pinobanksin	Flavonoids	Dihydroflavonol	548-82-3	A	9	9	9	640300	569200	656090	1.07057	69095.9	16.0763	up
Lmmn003323	C16H32O3	2-Hydroxyhexadecanoic acid	Organic acids	Organic acids	764-67-0	A	219040	357920	220610	1873500	1645100	1221800	1.0437	5.94355	2.57133	up
pmb1452	C16H35NO2	N-Lauryldiethanolamine	Lipids	Free fatty acids	1541-67-9	B	13755	23640	19967	17791	18623	14644	0.284245	0.890101	-0.167958	insig
Lmgp004784	C15H14O5	Apiferol	Flavonoids	Flavonoid	55167-29-8	A	111210	103740	107090	11368000	11185000	11878000	1.07053	106.915	6.74032	up
pme3285	C15H14O5	Afzelechin (3,5,7,4'-Tetrahydroxyflavan)	Flavonoids	Flavanols	2545-00-8	A	9	9	9	72667	50936	56648	1.07032	6675.96	12.7048	up
pme1201	C15H14O5	Phloretin	Flavonoids	Chalcones	60-82-2	B	9	9	9	405470	364160	375470	1.07059	42411.1	15.3722	up
mws1422	C15H14O5	Epiafzelechin	Flavonoids	Flavanols	24808-04-6	B	9	9	9	275600	253820	229370	1.07056	28103.3	14.7785	up
pme1712	C11H20N2O6	L-Saccharopine	Amino acids and derivatives	Amino acids and derivatives	997-68-2	B	11772	16672	20098	67198	102360	90587	1.04139	5.35917	2.42201	up
mws1038	C11H22N2O4S	Pantetheine	Others	Others	496-65-1	B	14487	11824	8897.7	4898.2	4254.1	7347.5	0.93203	0.468628	-1.09348	insig
Lmlp012720	C16H22O4	Dibutyl phthalate	Phenolic acids	Phenolic acids	84-74-2	A	9888400	8816400	8870200	12913000	10969000	11165000	0.944582	1.27097	0.34593	insig
Lmxp011770	C16H22O4	Diisobutyl phthalate	Phenolic acids	Phenolic acids	84-69-5	A	9459900	8873000	8635300	12266000	10736000	10171000	0.916701	1.23008	0.29875	insig
mws5035	C15H22N2O3	L-Leucyl-L-phenylalanine	Amino acids and derivatives	Amino acids and derivatives	56217-82-4	A	14613	19770	14848	7972.4	11414	8310	0.950401	0.56258	-0.829869	insig
Lmbn005923	C18H30O2	Crepenynic acid	Lipids	Free fatty acids	2277-31-8	A	387200	422790	435200	341140	348570	363700	0.965834	0.845983	-0.241299	insig
pmb1650	C18H30O2	Octadeca-11E,13E,15Z-trienoic acid	Lipids	Free fatty acids	25575-00-2	B	3113600	2991700	2879700	4191900	3765000	3592700	0.99162	1.28543	0.362252	insig
mws0367	C18H30O2	α-Linolenic Acid	Lipids	Free fatty acids	463-40-1	A	92295	99156	98719	80138	80888	83164	1.02586	0.841541	-0.248894	insig
mws0366	C18H30O2	γ-Linolenic Acid	Lipids	Free fatty acids	506-26-3	A	18040000	19870000	19059000	16339000	16152000	16633000	0.995073	0.862294	-0.213749	insig
pmb0889	C18H30O2	Punicic acid (9Z,11E,13Z-octadecatrienoic acid)	Lipids	Free fatty acids	544-72-9	B	479470	397940	423500	377630	481190	513310	0.230074	1.05475	0.076896	insig
mws0629	C13H16N2O5	L-Aspartyl-L-Phenylalanine	Amino acids and derivatives	Amino acids and derivatives	13433-09-5	A	50020	59147	47838	18112	21034	17945	1.05649	0.363625	-1.45948	down
mws1491	C18H32O2	Linoleic acid	Lipids	Free fatty acids	60-33-3	B	235400	258920	274730	177790	193980	194120	1.01051	0.73583	-0.442556	insig
Lmbn006152	C18H32O2	(9Z,11E)-Octadecadienoic acid	Lipids	Free fatty acids	2540-56-9	B	55035	60926	61424	49069	45005	45419	1.00301	0.786386	-0.346691	insig
Hmhp001812	C11H15N5O4	2'-O-Methyladenosine	Nucleotides and derivatives	Nucleotides and derivatives	2140-79-6	B	18185	21038	20673	113060	129050	128870	1.06797	6.19374	2.63081	up
YC512118	C18H35NO	Oleamide (9-Octadecenamide)	Lipids	Free fatty acids	301-02-0	A	50655	131340	127620	173490	91567	70439	0.119301	1.08359	0.11582	insig
mws0396	C18H34O2	Elaidic Acid	Lipids	Free fatty acids	112-79-8	B	32300000	40879000	35962000	25662000	25181000	24764000	1.00066	0.692746	-0.529601	insig
mws2623	C18H34O2	11-Octadecanoic acid(Vaccenic acid)	Lipids	Free fatty acids	506-17-2	A	10805000	13551000	11805000	8603600	8407200	8120800	1.00124	0.694992	-0.524932	insig
pme1178	C10H13N5O5	Guanosine	Nucleotides and derivatives	Nucleotides and derivatives	118-00-3	A	1768900	1821200	1698600	3311400	3219600	3061500	1.06513	1.81377	0.858994	insig
pme3250	C16H12O5	Biochanin A	Flavonoids	Isoflavones	491-80-5	B	9	9	9	5824.7	5482.7	6298.5	1.07052	652.07	9.34888	up
mws0918	C16H12O5	Prunetin (5,4'-Dihydroxy-7-methoxyisoflavone)	Flavonoids	Isoflavones	552-59-0	B	2869.7	3078.9	4114.5	55630	40057	40225	1.0631	13.506	3.75553	up
mws4160	C16H12O5	Wogonin (5,7-Dihydroxy-8-Methoxyflavone)	Flavonoids	Flavonoid	632-85-9	B	9	9	9	6555.9	6256.7	5443.4	1.07046	676.148	9.4012	up
mws0668	C10H12N4O6	Xanthosine	Nucleotides and derivatives	Nucleotides and derivatives	146-80-5	B	101260	111840	114480	330700	344220	329320	1.06783	3.06563	1.61618	up
mws1489	C18H36O2	Stearic Acid	Lipids	Free fatty acids	57-11-4	B	15495000	10710000	14231000	12867000	15202000	14866000	0.288986	1.0618	0.0865139	insig
Lmmp004504	C15H10O6	2'-Hydroxygenistein	Flavonoids	Isoflavones	1156-78-1	B	9	9	9	8992.4	9459.5	8092.5	1.07051	983.126	9.94123	up
Hmbp002730	C15H10O6	Isoscutellarein	Flavonoids	Flavonoid	41440-05-5	A	9	9	9	8240.4	7994.5	8623.9	1.07058	920.696	9.84658	up
pme0088	C15H10O6	Luteolin (5,7,3',4'-Tetrahydroxyflavone)	Flavonoids	Flavonoid	491-70-3	B	9	9	9	35821	34988	33076	1.07059	3847.59	11.9097	up
mws1094	C15H12O6	Aromadendrin (Dihydrokaempferol)	Flavonoids	Dihydroflavonol	480-20-6	A	3251.3	3732.8	3173.3	331110	333400	323570	1.07036	97.2769	6.60402	up
Cmxp005429	C15H12O6	Okanin	Flavonoids	Chalcones	484-76-4	B	9	9	9	208600	196040	189970	1.07059	22022.6	14.4267	up
mws1000	C15H12O6	Fustin	Flavonoids	Dihydroflavonol	20725-03-5	B	158790	161020	207780	126930	125170	124030	0.946257	0.712921	-0.488186	insig
mws0064	C15H12O6	Eriodictyol (5,7,3',4'-Tetrahydroxyflavanone)	Flavonoids	Dihydroflavone	552-58-9	B	9	9	9	398020	370010	417150	1.07058	43895.6	15.4218	up
pmb3081	C6H11PO11	Glucarate O-Phosphoric acid	Others	Saccharides and Alcohols	-	A	12681000	9914900	12087000	1797900	1725400	1969000	1.06614	0.158358	-2.65874	down
pme3163	C7H15O10P	D-Sedoheptuiose 7-phosphate	Others	Saccharides and Alcohols	2646-35-7	A	10305000	8972500	9368600	1628800	1739300	1595000	1.06898	0.173256	-2.52903	down
mws0054	C15H14O6	Catechin	Flavonoids	Flavanols	154-23-4	A	657690	756570	707110	4054100	4031900	3946500	1.06942	5.67204	2.50387	up
pme0460	C15H14O6	Epicatechin	Flavonoids	Flavanols	490-46-0	A	1522800	1546400	1468700	14290000	14020000	13518000	1.07041	9.21748	3.20437	up
pmb2657	C10H18N4O6	Argininosuccinic acid	Organic acids	Organic acids	2387-71-5	A	2644000	2025300	2755000	2161700	2355500	1802500	0.574227	0.851218	-0.232399	insig
mws2120	C13H8O8	Brevifolin carboxylic acid	Phenolic acids	Phenolic acids	18490-95-4	A	506070	552760	619070	3619100	3160000	3571400	1.06719	6.16872	2.62497	up
Hmln007772	C17H26O4	Nordihydrocapsiate	Phenolic acids	Phenolic acids	220012-53-3	A	1982500	1976800	1209100	4909200	1902200	1427800	0.418092	1.59415	0.672787	insig
pmb2792	C18H30O3	13-Hydroxy-6,9,11-octadecatrienoic acid	Lipids	Free fatty acids	74784-20-6	B	29468	30573	28340	47056	21411	21351	0.114252	1.01626	0.0232683	insig
pmb2787	C18H30O3	9-Oxo-10E,12Z-octadecadienoic acid	Lipids	Free fatty acids	54232-59-6	B	27106	25292	28180	20621	19742	17620	1.01284	0.719588	-0.474756	insig
pmb2786	C18H30O3	9-Hydroxy-10,12,15-octadecatrienoic acid	Lipids	Free fatty acids	89886-42-0	B	26320	26756	28101	18662	19711	18347	1.05676	0.69872	-0.517213	insig
Zmpn003368	C18H30O3	13S-Hydroxy-9Z,11E,15Z-octadecatrienoic acid	Lipids	Free fatty acids	87984-82-5	B	42657	43847	46208	34080	34500	35962	1.0414	0.787736	-0.344216	insig
Lmqp000329	C8H14N3O7P	5-Aminoimidazole ribonucleotide	Nucleotides and derivatives	Nucleotides and derivatives	25635-88-5	A	32988	32210	48747	7464400	6317800	6310500	1.06889	176.337	7.46219	up
Hmqp005455	C18H32O3	15(R)-Hydroxylinoleic Acid	Lipids	Free fatty acids	177931-23-6	B	325710	333600	325760	288940	292030	293160	1.05846	0.887379	-0.172378	insig
Hmqp005411	C18H32O3	9-Oxo-12Z-Octadecenoic acid	Lipids	Free fatty acids	112543-32-5	B	304920	307650	303320	287280	292340	298410	0.936396	0.958663	-0.0609041	insig
Rfmb091	C18H32O3	9S-Hydroxy-10E,12Z-octadecadienoic acid	Lipids	Free fatty acids	15514-85-9	B	332550	344460	327070	284260	281110	287260	1.04922	0.849165	-0.235882	insig
pmb2799	C18H32O3	12,13-Epoxy-9-Octadecenoic Acid	Lipids	Free fatty acids	6799-85-5	A	59492	64266	67203	56347	51683	54499	0.940943	0.851111	-0.232581	insig
Lmbn005369	C18H32O3	13(S)-HODE;13(S)-Hydroxyoctadeca-9Z,11E-dienoic acid	Lipids	Free fatty acids	10219-69-9	B	282230	285710	280000	242650	259510	250210	1.01426	0.887292	-0.17252	insig
Lmbn005662	C18H32O3	9(10)-EpOME;(9R,10S)-(12Z)-9,10-Epoxyoctadecenoic acid	Lipids	Free fatty acids	16833-56-0	B	126780	134640	132500	110580	112260	115590	1.02761	0.859134	-0.219045	insig
pme1474	C11H15N5O3S	5'-Deoxy-5'-(methylthio)adenosine	Nucleotides and derivatives	Nucleotides and derivatives	2457-80-9	A	2644600	2923700	2759100	1361200	1545200	1503500	1.05856	0.529565	-0.91712	insig
pmb0197	C11H15N5O5	N7-Methylguanosine	Nucleotides and derivatives	Nucleotides and derivatives	20244-86-4	B	26844	25117	27958	5887.8	6954.4	4914.4	1.06046	0.222182	-2.17018	down
Zmyn004714	C18H34O3	Ricinoleic acid	Lipids	Free fatty acids	141-22-0	B	738710	753160	780770	593930	570800	606420	1.05132	0.779336	-0.359683	insig
pmf0297	C20H42O	1-Eicosanol	Lipids	Free fatty acids	629-96-9	B	743280	773420	782040	584940	598740	603850	1.05976	0.777613	-0.362876	insig
Lmjp004941	C16H12O6	Rhamnocitrin (7-Methylkaempferol)	Flavonoids	Flavonoid	569-92-6	A	3960.9	4071.3	4520	36171	29951	41527	1.06566	8.57611	3.10032	up
Lmhn004976	C16H12O6	Aracarpene 2	Flavonoids	Isoflavones	-	A	7060.2	5733.9	5749.3	47103	47335	54771	1.06707	8.04647	3.00836	up
pmp000001	C16H12O6	Hispidulin (5,7,4'-Trihydroxy-6-methoxyflavone)	Flavonoids	Flavonoid	1447-88-7	A	3646	3606.2	3917.9	29194	33717	36518	1.0683	8.90135	3.15402	up
Zmhn001358	C13H16O8	4-O-Glucosyl-4-hydroxybenzoic acid	Phenolic acids	Phenolic acids	-	A	603770	663080	508050	92373	100190	103750	1.0657	0.166946	-2.58254	down
pmb3142	C13H16O8	Salicylic acid-2-O-glucoside	Phenolic acids	Phenolic acids	10366-91-3	B	6634200	7253200	7825800	282430	257510	204900	1.06846	0.0343036	-4.8655	down
Zmyn005384	C18H36O3	2R-Hydroxyoctadecanoic Acid	Lipids	Free fatty acids	26633-48-7	B	4357.5	15384	5793.1	6642	5897.4	6391.5	0.199959	0.741382	-0.43171	insig
Lmqn008288	C18H36O3	3-Hydroxyoctadecanoic Acid	Lipids	Free fatty acids	45261-96-9	B	379120	297530	309880	353340	449250	327790	0.514282	1.14581	0.196373	insig
pmb3079	C8H16NO9P	N-Acetyl-D-glucosamine-1-phosphate	Others	Saccharides and Alcohols	6866-69-9	B	147260	158210	140010	155140	105110	159430	0.280261	0.942085	-0.086071	insig
Hmyp002315	C15H10O7	3,5,7,4'-Tetrahydroxy-Coumaronochromone	Others	Others	-	B	9	9	9	82844	75559	106410	1.07033	9807.89	13.2597	up
pme2954	C15H10O7	Quercetin	Flavonoids	Flavonols	117-39-5	B	9	9	9	166500	170630	160370	1.0706	18425.9	14.1694	up
Zmpp002571	C15H10O7	Robinetin	Flavonoids	Flavonoid	490-31-3	B	9	9	9	27998	24827	27348	1.07056	2969.37	11.5359	up
Cmsp004086	C16H14O6	Dihydrokaempferide	Flavonoids	Flavonols	137225-59-3	B	9	9	9	63038	64649	68995	1.07058	7284.52	12.8306	up
Hmhn006723	C16H14O6	Disporopsin	Flavonoids	Flavonoid	-	B	9	9	9	762670	752040	760250	1.0706	84257.8	16.3625	up
Hmqn000843	C13H18O8	Tachioside	Lignans and Coumarins	Lignans	109194-60-7	B	257220	261600	285400	16271	15661	16031	1.07031	0.0596392	-4.0676	down
Hmsn002598	C13H18O8	Salirepin	Phenolic acids	Phenolic acids	26652-12-0	B	50212	57279	59445	346070	397760	339100	1.06744	6.4871	2.69757	up
Zmhn000892	C13H18O8	4-O-Glucosyl-3,4-dihydroxybenzyl alcohol	Phenolic acids	Phenolic acids	-	B	75426	62164	76317	9	9	9	1.0705	0.000126223	-12.9517	down
mws1375	C12H21N3O6	Nicotianamine	Amino acids and derivatives	Amino acids and derivatives	34441-14-0	B	418290	322010	343170	152680	202720	165260	1.02134	0.480549	-1.05725	down
mws0044	C15H12O7	Dihydroquercetin(Taxifolin)	Flavonoids	Dihydroflavonol	480-18-2	A	43199	30173	33413	5884600	6315100	7401000	1.06933	183.553	7.52005	up
Lmmp003109	C16H16O6	3'-O-Methyl-(-)-epicatechin	Flavonoids	Flavanols	76549-34-3	A	949050	1033900	1112800	333200	337430	234680	1.04862	0.292436	-1.77381	down
mws0369	C20H32O2	Arachidonic Acid	Lipids	Free fatty acids	506-32-1	A	142740	173560	159870	13073	9577.7	13639	1.06559	0.0762116	-3.71384	down
mws0042	C15H14O7	Epigallocatechin	Flavonoids	Flavanols	970-74-1	A	102540	80424	67663	38594000	41280000	39654000	1.06979	476.916	8.89759	up
mws0049	C15H14O7	Gallocatechin	Flavonoids	Flavanols	970-73-0	A	136780	88310	103350	59813000	59760000	60272000	1.06972	547.573	9.09691	up
pmb0496	C15H22N4O3	N-Feruloylagmatine	Alkaloids	Phenolamine	-	B	9	9	9	374540	397290	414870	1.07058	43951.9	15.4236	up
mws0944	C20H34O2	5(Z),8(Z),11(Z)-Eicosatrienoic acid	Lipids	Free fatty acids	20590-32-3	A	9639.9	11789	12189	16001	17095	17006	1.00128	1.49034	0.575639	insig
Zmpn003698	C20H34O2	11,14,17-Eicosatrienoic acid	Lipids	Free fatty acids	17046-59-2	A	9691.7	12293	12725	18275	17228	17571	0.992317	1.52908	0.612666	insig
Lmbn006210	C20H34O2	Dihomo-gamma-linolenic acid; (8Z,11Z,14Z)-Icosatrienoic acid	Lipids	Free fatty acids	1783-84-2	A	8681.1	12021	10394	18654	16808	18382	1.00814	1.73154	0.792052	insig
pme1373	C9H14N3O7P	2'-Deoxycytidine-5'-monophosphate	Nucleotides and derivatives	Nucleotides and derivatives	1032-65-1	B	31482	37140	33138	9	9	9	1.07052	0.00026533	-11.8799	down
pme1086	C10H17N3O6S	Glutathione reduced form	Amino acids and derivatives	Amino acids and derivatives	70-18-8	A	4928800	4690100	5197800	6888.7	10358	4571.7	1.06781	0.00147255	-9.40746	down
pmn001610	C20H36O2	Eicosadienoic acid	Lipids	Free fatty acids	5598-38-9	A	263120	354050	332460	259480	262610	175790	0.753205	0.734897	-0.444387	insig
pmb2857	C11H19NO9	L-Glutamic acid-O-glycoside	Amino acids and derivatives	Amino acids and derivatives	-	A	206650	220920	241230	9	9	9	1.07057	4.03708e-05	-14.5963	down
pmb2791	C18H30O4	9-Hydroperoxy-10E,12,15Z-octadecatrienoic acid	Lipids	Free fatty acids	111004-08-1	B	137140	137620	131450	126020	126930	119380	0.934543	0.916595	-0.125644	insig
pmb2789	C18H30O4	13S-Hydroperoxy-6Z,9Z,11E-octadecatrienoic acid	Lipids	Free fatty acids	121107-97-9	B	90139	110340	108000	108830	102840	95525	0.0109767	0.995838	-0.00601755	insig
pmn001606	C20H38O2	Eicosenoic acid	Lipids	Free fatty acids	26764-41-0	B	349550	176740	253540	260650	389710	301500	0.468307	1.2206	0.28759	insig
pme3967	C12H17N5O5	2-(Dimethylamino)guanosine	Nucleotides and derivatives	Nucleotides and derivatives	2140-67-2	A	4320800	4724700	4202200	1841400	1973000	1719600	1.06268	0.417733	-1.25935	down
Hmdn005741	C18H16O5	4',5,7-Trihydroxy-6,8-dimethl-homoisoflavanone	Flavonoids	Isoflavones	-	B	2705.7	2908.1	1578.3	61588	31933	35519	1.0511	17.9419	4.16526	up
Lmbn004685	C18H32O4	5S,8R-DiHODE; (5S,8R,9Z,12Z)-5,8-Dihydroxyoctadeca-9,12-dienoate	Lipids	Free fatty acids	-	B	150120	152030	151820	119970	124430	123290	1.0642	0.809943	-0.304107	insig
pmb2804	C18H32O4	13S-Hydroperoxy-9Z,11E-octadecadienoic acid	Lipids	Free fatty acids	33964-75-9	B	184390	196180	193560	160640	169160	175530	0.958638	0.880167	-0.184152	insig
Lmbn005287	C18H32O4	7S,8S-DiHODE; (9Z,12Z)-(7S,8S)-Dihydroxyoctadeca-9,12-dienoic acid	Lipids	Free fatty acids	143288-65-7	B	115740	67334	128560	123440	118570	118600	0.443561	1.15716	0.210587	insig
Rfmb087	C18H32O4	9-Hydroxy-13-oxo-10-octadecenoic Acid	Lipids	Free fatty acids	-	B	173530	172650	171720	144390	141240	148450	1.05606	0.838154	-0.254713	insig
pmn001689	C18H32O4	9-Hydroxy-12-oxo-15(Z)-octadecenoic acid	Lipids	Free fatty acids	-	B	143040	140060	126130	109080	117810	111330	0.966131	0.826479	-0.27495	insig
Lmyn002403	C14H18O8	Mandelic acid-β-glucoside	Phenolic acids	Phenolic acids	-	B	58863	61459	59474	9	9	9	1.0706	0.00015017	-12.7011	down
Lmbn005487	C18H34O4	12,13-DHOME; (9Z)-12,13-Dihydroxyoctadec-9-enoic acid	Lipids	Free fatty acids	263399-35-5	B	57610	54841	75446	54503	48925	39295	0.753915	0.759581	-0.396724	insig
pmn001367	C13H16O9	Protocatechuic acid-4-O-glucoside	Phenolic acids	Phenolic acids	-	A	32788000	32887000	32400000	20663000	21184000	20278000	1.06873	0.633444	-0.658711	insig
pmb2871	C13H16O9	1-O-Gentisoyl-D-glucoside	Phenolic acids	Phenolic acids	23445-11-6	A	10878000	14624000	11344000	9379900	7519300	8516100	0.91218	0.689771	-0.535811	insig
pmn001553	C14H20O8	Cimidahurinine	Phenolic acids	Phenolic acids	142542-89-0	B	7936800	8277200	7594600	6095200	6660200	5958600	1.01074	0.786018	-0.347365	insig
Zmtn001661	C14H20O8	Vanilloloside	Others	Others	74950-96-2	B	7214900	6972400	7236600	5199800	3662600	4951400	0.961397	0.644785	-0.633111	insig
mws0032	C15H10O8	Myricetin	Flavonoids	Flavonols	529-44-2	B	9	9	9	67038	59043	73092	1.0705	7376.78	12.8488	up
mws0744	C15H12O8	Dihydromyricetin (Ampelopsin)	Flavonoids	Dihydroflavonol	27200-12-0	A	9	9	9	1899500	1981000	1757700	1.07059	208822	17.6719	up
mws0582	C11H19N3O6S	S-(Methyl)glutathione	Amino acids and derivatives	Amino acids and derivatives	2922-56-7	A	215790	252170	165250	69481	61332	80299	1.03395	0.3334	-1.58468	down
pme3174	C9H14N3O8P	Cytidine 5'-monophosphate(Cytidylic acid)	Nucleotides and derivatives	Nucleotides and derivatives	63-37-6	A	57546	92019	115780	61260	52721	72973	0.617067	0.70457	-0.505186	insig
pme2074	C18H29NO4	(-)-Jasmonoyl-L-Isoleucine	Organic acids	Organic acids	120330-93-0	B	4078.5	5362.9	5357.6	10871	6463.7	8161	0.892085	1.7228	0.784754	insig
pme3188	C9H13N2O9P	Uridine 5'-monophosphate	Nucleotides and derivatives	Nucleotides and derivatives	58-97-9	B	260780	258860	238120	36808	34181	35267	1.06983	0.140224	-2.8342	down
mws0983	C20H39NO2	N-Oleoylethanolamine	Alkaloids	Alkaloids	111-58-0	B	123600	117460	129180	1238900	1089100	487740	1.02563	7.60518	2.92698	up
Zmhn002301	C15H18O8	p-Coumaric acid-4-O-glucoside	Phenolic acids	Phenolic acids	117405-48-8	B	80368	100630	81585	121610	125090	119750	0.981902	1.39556	0.480843	insig
Hmsn002272	C15H20O8	Demethyl coniferin	Phenolic acids	Phenolic acids	-	B	9	9	9	71831	88074	78204	1.07051	8818.85	13.1064	up
pmn001690	C16H24O7	3-Hydroxy-4-isopropylbenzylalcohol-3-O-glucoside	Phenolic acids	Phenolic acids	-	B	37331	33268	42537	44942	60622	47140	0.839741	1.34974	0.43268	insig
pmp001044	C16H24O7	Jasminoside C	Terpenoids	Monoterpenoids	214125-05-0	B	80173	104010	91585	9	9	9	1.07046	9.79084e-05	-13.3182	down
pmn001691	C18H32O5	9,12,13-Trihydroxy-10,15-octadecadienoic acid	Lipids	Free fatty acids	-	B	30873	34429	27684	27103	29501	26510	0.653267	0.893833	-0.161922	insig
mws0884	C10H12N5O6P	Cyclic 3',5'-Adenylic acid	Nucleotides and derivatives	Nucleotides and derivatives	60-92-4	B	15458	21794	16667	7505.8	8781.5	7093.9	1.02671	0.433636	-1.20544	down
Lmcp004369	C17H14O7	Quercetin-3',4'-dimethyl ether	Flavonoids	Flavonols	3306-29-4	B	75234	87755	78281	9	9	9	1.07054	0.000111908	-13.1254	down
mws0917	C17H14O7	3,7-Di-O-methylquercetin	Flavonoids	Flavonols	2068-02-2	B	9	9	9	5955.9	6888.1	5277.8	1.07031	671.178	9.39055	up
Lmzp004885	C17H14O7	Tricin (5,7,4'-Trihydroxy-3',5'-dimethoxyflavone)	Flavonoids	Flavonoid	520-32-1	B	9	9	9	14116	12759	13789	1.07057	1506.07	10.5566	up
Lmtn002565	C14H18O9	1-O-Vanilloyl-D-Glucose	Phenolic acids	Phenolic acids	-	B	71330	76883	77146	1753200	2030900	1832500	1.07006	24.9229	4.6394	up
pmn001517	C15H22O8	3,4,5-Trimethoxyphenyl-1-O-Glucoside	Phenolic acids	Phenolic acids	-	A	5341200	6219900	4664700	21731	18506	11505	1.06776	0.00318887	-8.29274	down
Hmqn003054	C18H34O5	9,10,11-Trihydroxy-12-octadecenoic acid	Lipids	Free fatty acids	61911-67-9	B	38401	34999	33374	31805	33778	31941	0.749286	0.913368	-0.130731	insig
Lmbn004240	C18H34O5	9,10-Dihydroxy-12,13-epoxyoctadecanoic acid	Lipids	Free fatty acids	-	B	18512	21671	23521	21737	14733	18621	0.533148	0.864797	-0.209567	insig
pmn001694	C18H34O5	9,10,13-Trihydroxy-11-Octadecenoic Acid	Lipids	Free fatty acids	29907-57-1	B	420300	418050	429700	357710	350270	381470	1.00931	0.859154	-0.219012	insig
pmp001284	C19H38O4	Monopalmitin	Lipids	Glycerol ester	542-44-9	B	27824	27779	30062	32644	36560	29900	0.798744	1.15688	0.210237	insig
pme3184	C10H14N5O6P	2'-Deoxyadenosine-5'-monophosphate	Nucleotides and derivatives	Nucleotides and derivatives	653-63-4	A	116580	107240	114880	95930	94720	87648	0.997881	0.821665	-0.283377	insig
pmb0789	C14H21NO8	Pyridoxine-5'-O-glucoside	Others	Vitamin	-	B	153630	174000	168980	4886.6	3800.9	4777.5	1.0693	0.0271138	-5.20483	down
pmc0066	C10H13N4O7P	2'-Deoxyinosine-5'-monophosphate	Nucleotides and derivatives	Nucleotides and derivatives	3393-18-8	A	6695400	6838300	7673900	30804000	30363000	31915000	1.06858	4.38909	2.13392	up
Lmfn000604	C13H16O10	6-O-Galloyl-D-glucose*	Tannins	Tannin	13186-19-1	A	143570	154950	183140	444680	339670	426860	1.04102	2.51466	1.33036	up
Zmhn001703	C13H16O10	5-O-Galloyl-D-hamamelose*	Tannins	Tannin	-	B	184020	203770	179590	359990	346550	416170	1.04997	1.97876	0.984598	insig
Hmln000873	C13H16O10	2-O-Galloyl-D-glucose*	Tannins	Tannin	-	A	132800	144790	134510	391690	390760	404820	1.069	2.88102	1.52658	up
Lmmn001552	C14H20O9	Leonuriside A	Phenolic acids	Phenolic acids	121748-12-7	B	106770	78721	94877	103400	92993	90696	0.161996	1.02397	0.0341764	insig
mws0675	C11H15N2O8P	β-Nicotinamide mononucleotide	Nucleotides and derivatives	Nucleotides and derivatives	1094-61-7	B	120700	115270	132130	9	9	9	1.07058	7.33496e-05	-13.7349	down
pmb3074	C16H18O8	5-O-p-Coumaroylquinic acid*	Phenolic acids	Phenolic acids	1899-30-5	A	71577	78803	85851	17028	21313	18713	1.06339	0.241518	-2.0498	down
pmn001421	C16H18O8	3-O-p-Coumaroylquinic acid*	Phenolic acids	Phenolic acids	87099-71-6	A	77321	73493	60363	27288	26652	20260	1.04263	0.351364	-1.50896	down
Lmyn011997	C22H42O2	Erucic acid	Lipids	Free fatty acids	112-86-7	B	15779	124070	36038	13926	71746	70773	0.000229359	0.889463	-0.168993	insig
pme3311	C6H14O12P2	D-Fructose-1,6-biphosphate	Others	Saccharides and Alcohols	488-69-7	B	486600	397970	400700	256930	238640	267870	1.02923	0.593992	-0.751485	insig
Zmyn000083	C6H14O12P2	D-Glucose 1,6-bisphosphate	Others	Saccharides and Alcohols	10139-18-1	B	29999	35439	30864	22460	18689	17420	1.00499	0.608181	-0.717428	insig
pma0149	C15H16O9	Sinapoyl malate	Phenolic acids	Phenolic acids	92344-58-6	B	250740	263110	260400	468190	387860	355970	1.0036	1.56541	0.646542	insig
mws1015	C15H16O9	Esculin (6,7-DihydroxyCoumarin-6-glucoside)	Lignans and Coumarins	Coumarins	531-75-9	B	18693	16238	16434	12387	14291	13303	0.962124	0.77837	-0.361471	insig
Xmgp006913	C20H20O5	2,4,2',4'-tetrahydroxy-3'-prenylchalcone	Flavonoids	Chalcones	-	B	11479	9841.1	9843.4	9011.8	6645.4	5152.9	0.838132	0.667772	-0.582573	insig
pmn001420	C15H18O9	1-O-[(E)-Caffeoyl]-D-glucose	Phenolic acids	Phenolic acids	-	A	333700	359390	344860	64649	97610	89983	1.05402	0.243019	-2.04086	down
Zmhn001793	C15H18O9	6-O-Caffeoyl-D-glucose	Phenolic acids	Phenolic acids	-	A	83226	71562	90335	256950	262110	269200	1.06302	3.21577	1.68517	up
mws5038	C12H22O11	Isomaltulose	Others	Saccharides and Alcohols	13718-94-0	A	4250200	3897700	3890500	691790	833440	831440	1.06694	0.195763	-2.35282	down
mws0264	C12H22O11	D-Trehalose	Others	Saccharides and Alcohols	99-20-7	A	5066900	4778000	4452200	947660	1102000	1302100	1.06091	0.234436	-2.09273	down
MA10039641	C12H22O11	Lactobiose	Others	Saccharides and Alcohols	63-42-3	A	2830800	2697200	2864900	655370	792460	550390	1.05911	0.238085	-2.07045	down
mws1333	C12H22O11	Melibiose	Others	Saccharides and Alcohols	585-99-9	A	2109900	1961100	1742900	405780	377100	510390	1.06001	0.222444	-2.16848	down
Lmsn000381	C12H22O11	D-Maltose	Others	Saccharides and Alcohols	133-99-3	A	4216100	4461500	4762400	955610	1336400	1207100	1.05803	0.26035	-1.94147	down
mws1080	C12H22O11	Galactinol	Others	Saccharides and Alcohols	3687-64-7	A	10199000	9824000	8046100	1635700	2266900	2017700	1.05805	0.210919	-2.24524	down
pme0519	C12H22O11	D-Sucrose	Others	Saccharides and Alcohols	57-50-1	A	4664100	4406400	4204300	909910	908660	835260	1.06916	0.199915	-2.32254	down
mws0906	C16H22O8	Coniferin	Phenolic acids	Phenolic acids	531-29-3	B	279210	321210	329660	83750	84280	81390	1.0672	0.26817	-1.89878	down
pmb2211	C19H38N2O3	Cocamidopropyl betaine	Alkaloids	Alkaloids	4292-10-8	A	73992	128520	115390	206230	198130	206630	0.958158	1.92194	0.942567	insig
Zmln000899	C15H20O9	Syringaldehyde-4-O-glucoside	Phenolic acids	Phenolic acids	-	B	9	9	9	43131	38554	52204	1.07037	4958.85	12.2758	up
Lmmn000774	C15H20O9	Dihydrocaffeoylglucose	Phenolic acids	Phenolic acids	-	A	142970	157170	134190	93610	105640	96188	1.02376	0.680216	-0.555936	insig
mws0609	C10H12N5O7P	Guanosine 3',5'-cyclic monophosphate	Nucleotides and derivatives	Nucleotides and derivatives	7665-99-8	B	27695	31773	37293	9	9	9	1.07038	0.000279038	-11.8073	down
pmb0801	C14H19NO9	4-Pyridoxic acid-O-glucoside	Others	Vitamin	-	B	19095	16849	18611	9	9	9	1.07056	0.000494913	-10.9805	down
Lmtn000940	C14H18O10	1-O-(3,4-Dihydroxy-5-methoxy-benzoyl)-glucoside	Phenolic acids	Phenolic acids	-	B	44145	46473	40303	9	9	9	1.07054	0.000206231	-12.2434	down
mws1629	C15H22O9	Aucubin	Terpenoids	Sesquiterpenoids	479-98-1	B	12736	6468	11430	28431	26778	28250	0.99219	2.72439	1.44593	insig
Lmdn001560	C15H22O9	6-DeoxyCatalpol	Terpenoids	Terpene	99499-99-7	B	42090	38536	45496	116390	113180	108050	1.0645	2.67693	1.42058	up
Cmrn002988	C16H26O8	Kankanoside A	Terpenoids	Monoterpenoids	-	B	262150	302570	308240	15049	10298	16038	1.06567	0.0474077	-4.39874	down
pmb0981	C10H14N5O7P	Adenosine 5'-monophosphate	Nucleotides and derivatives	Nucleotides and derivatives	61-19-8	A	2845400	3197200	2811900	266820	337030	267440	1.06756	0.0984008	-3.34519	down
pmb1562	C21H34O4	1-Stearidonoyl-Glycerol	Lipids	Glycerol ester	-	B	34173	32993	32815	26663	30584	24317	0.896596	0.815795	-0.293721	insig
Lmhp011562	C21H36O4	1-α-Linolenoyl-glycerol	Lipids	Glycerol ester	-	A	1368200	1385500	1309500	1166800	1152600	1137700	1.04296	0.850832	-0.233054	insig
Lmhp011388	C21H36O4	2-α-Linolenoyl-glycerol	Lipids	Glycerol ester	55268-58-1	A	804100	818020	803540	474590	524070	481840	1.06212	0.610349	-0.712293	insig
mws2108	C16H18O9	Cryptochlorogenic acid (4-O-Caffeoylquinic acid)	Phenolic acids	Phenolic acids	905-99-7	A	1255600	1213300	1310500	950040	880900	935060	1.04883	0.731862	-0.450356	insig
mws0748	C16H18O9	1-Caffeoylquinic acid	Phenolic acids	Phenolic acids	1241-87-8	A	32848	29374	33449	34706	25687	29718	0.347063	0.941884	-0.0863784	insig
pme1816	C16H18O9	Neochlorogenic acid (5-O-Caffeoylquinic acid)	Phenolic acids	Phenolic acids	906-33-2	A	21801000	23771000	25507000	27255000	25653000	24584000	0.671256	1.09022	0.124624	insig
mws0178	C16H18O9	Chlorogenic acid (3-O-Caffeoylquinic acid)	Phenolic acids	Phenolic acids	327-97-9	A	20347000	20919000	20275000	23343000	23351000	22988000	1.05395	1.13229	0.179238	insig
Lmhp112042	C21H38O4	1-Linoleoylglycerol	Lipids	Glycerol ester	2277-28-3	A	360990	342780	342360	352380	339550	327550	0.457613	0.974525	-0.0372287	insig
Lmhp012042	C21H38O4	2-Linoleoylglycerol	Lipids	Glycerol ester	3443-82-1	A	230490	226060	235920	221530	205580	206640	0.9146	0.915202	-0.127838	insig
Zmhn002422	C16H20O9	1-O-Feruloyl-D-Glucose	Phenolic acids	Phenolic acids	-	A	10512000	10199000	9963600	20658	28654	21832	1.07001	0.00231931	-8.75209	down
Hmmn002544	C16H20O9	Ferulic acid-4-O-glucoside	Phenolic acids	Phenolic acids	117405-51-3	A	292520	347930	303310	429320	421390	407020	1.00099	1.33268	0.41433	insig
mws0096	C20H20O6	Piperitol	Lignans and Coumarins	Lignans	52151-92-5	B	9	9	9	4041.9	2954.6	3162.2	1.07008	376.248	8.55554	up
pmb0296	C21H40O4	1-Oleoyl-Sn-Glycerol	Lipids	Glycerol ester	129784-87-8	B	12317	17675	9245.6	27833	23471	19380	0.87765	1.80144	0.849147	insig
Lmjp007279	C19H18O7	Penduletin 4'-Methyl Ether (5-Hydroxy-3,6,7,4'-Tetramethoxyflavone)	Flavonoids	Flavonoid	14787-34-9	B	4087.3	4091.6	4136.1	4076	3665.7	3719.5	0.788857	0.93067	-0.103659	insig
mws1526	C16H22O9	Sweroside	Terpenoids	Sesquiterpenoids	14215-86-2	B	1834400	2117100	1994200	163890	144120	151960	1.06956	0.0773618	-3.69223	down
Lmdn004267	C20H22O6	Epipinoresinol*	Lignans and Coumarins	Lignans	24404-50-0	A	11190	10024	9691.9	1307000	1282300	1262000	1.07043	124.614	6.96132	up
mws0097	C20H22O6	Pinoresinol*	Lignans and Coumarins	Lignans	487-36-5	A	9861.7	11599	11824	1600500	1510400	1479600	1.07026	137.916	7.10765	up
Hmlp003129	C20H22O6	Matairesinol	Lignans and Coumarins	Lignans	580-72-3	B	4844.6	4626.8	6066.2	86349	75860	72606	1.06778	15.1127	3.91769	up
pmb3107	C15H20O10	Glucosyringic Acid	Phenolic acids	Phenolic acids	-	A	267150	287260	268580	24265	24617	23890	1.07036	0.0884239	-3.49942	down
Lmmn003748	C20H24O6	Isolariciresinol	Lignans and Coumarins	Lignans	548-29-8	B	11878	14253	13122	2449.3	2600.9	2812	1.06702	0.200296	-2.3198	down
HJN015	C20H26O6	Ligraminol E	Others	Others	-	B	14694	14033	13276	29199	31616	33030	1.06348	2.23425	1.15979	up
pmb0998	C10H14N5O8P	Guanosine 5'-monophosphate	Nucleotides and derivatives	Nucleotides and derivatives	85-32-5	A	204740	152030	214410	16613	18996	19073	1.0654	0.0957351	-3.38481	down
mws5040	C12H21O11Na	Turanose	Others	Saccharides and Alcohols	547-25-1	A	1984700	1933300	2018000	3265000	2685300	2408500	0.943336	1.40815	0.493805	insig
pmb0964	C16H23N5O5	Isopentenyladenine-7-N-glucoside	Nucleotides and derivatives	Nucleotides and derivatives	-	B	161240	171570	182370	246020	222690	246220	1.02612	1.38773	0.472725	insig
Lmgp003270	C16H16O10	Scopoletin-7-O-glucuronide	Lignans and Coumarins	Coumarins	132752-65-9	B	225020	255200	253180	41198	56360	53210	1.06157	0.205574	-2.28227	down
pmb0752	C17H20O9	3-O-Feruloylquinic acid	Phenolic acids	Phenolic acids	1899-29-2	B	923550	1071100	1068800	553250	545440	537830	1.0573	0.534208	-0.904526	insig
pmp001076	C20H20O7	Isosinensetin*	Flavonoids	Flavonoid	17290-70-9	B	25253	29214	28041	23835	23803	25905	0.793518	0.891344	-0.165946	insig
mws1313	C20H20O7	Sinensetin (5,6,7,3',4'-pentamethoxyflavone)*	Flavonoids	Flavonoid	2306-27-6	B	32239	30692	26790	28520	30319	30719	0.00659122	0.998183	-0.00262339	insig
mws0011	C17H24O9	Syringin	Phenolic acids	Phenolic acids	118-34-3	B	274400	271700	233260	9	9	9	1.07054	3.46438e-05	-14.817	down
Hmln003558	C21H24O6	Arctigenin	Lignans and Coumarins	Lignans	7770-78-7	B	9	9	9	15539	15044	15953	1.07059	1723.56	10.7512	up
pmb0108	C19H18O8	Feruloyl syringic acid	Phenolic acids	Phenolic acids	-	B	108260	107430	123720	24913	32662	23952	1.05882	0.240202	-2.05768	down
mws1574	C16H22O10	Geniposidic acid	Terpenoids	Monoterpenoids	27741-01-1	B	31963	26602	28466	9	9	9	1.07051	0.000310234	-11.6544	down
Hmlp002744	C20H22O7	Nortrachelogenin	Lignans and Coumarins	Lignans	34444-37-6	B	9	9	9	16695	11857	13521	1.07023	1558.26	10.6057	up
mws0232	C17H20N4O6	Riboflavin (Vitamin B2)	Others	Vitamin	83-88-5	B	16802	14675	14121	37604	29586	27887	1.02867	2.08511	1.06013	up
HJN012	C20H26O7	4,7,9,9'-Tetrahydroxy-3,3'-dimethoxy-8-O-4'-neolignan	Others	Others	-	B	60106	59378	66015	10308	7326.7	8595.3	1.0646	0.141402	-2.82212	down
pme3337	C14H17N5O8	Succinyladenosine	Nucleotides and derivatives	Nucleotides and derivatives	4542-23-8	A	108400	138810	115170	33596	27391	22746	1.05286	0.231064	-2.11364	down
pme1286	C14H20N6O5S	S-(5'-Adenosy)-L-homocysteine	Amino acids and derivatives	Amino acids and derivatives	979-92-0	B	22876	28233	23643	9	9	9	1.07045	0.000361194	-11.4349	down
mws1565	C17H24O10	Geniposide	Terpenoids	Monoterpenoids	24512-63-8	B	99884	85598	88846	23587	24588	18111	1.05883	0.24163	-2.04913	down
Lmmn003875	C21H24O7	Medioresinol	Lignans and Coumarins	Lignans	40957-99-1	B	9	9	9	43445	42209	42140	1.0706	4733.11	12.2086	up
Cmzn002437	C16H22O11	Scandoside	Terpenoids	Monoterpenoids	18842-99-4	B	63657	69186	81214	126190	117120	118300	1.02964	1.68932	0.75644	insig
pmp001052	C17H26O10	Penstemonoside	Terpenoids	Monoterpenoids	81203-56-7	B	175120	171790	177400	9	9	9	1.0706	5.14963e-05	-14.2452	down
Lmmp010562	C24H38O4	Diisooctyl Phthalate	Phenolic acids	Phenolic acids	27554-26-3	B	1720800	851470	864550	2245200	2377700	2271800	0.910806	2.00613	1.00441	insig
pme2735	C15H22N6O5S	S-Adenosyl-L-methionine	Amino acids and derivatives	Amino acids and derivatives	29908-03-0	B	76487	80975	66351	170150	202040	221710	1.04971	2.65355	1.40793	up
mws0043	C21H22O8	Nobiletin (5,6,7,8,3',4'-Hexamethoxyflavone)	Flavonoids	Flavonoid	478-01-3	B	2530200	2718300	2576400	2557100	2537800	2532400	0.535136	0.974747	-0.0368999	insig
pme3007	C9H14N2O12P2	Uridine 5'-diphosphate	Nucleotides and derivatives	Nucleotides and derivatives	27821-45-0	B	112460	138750	105370	91593	99830	119720	0.545095	0.872576	-0.196648	insig
pmp001054	C17H24O11	Gardenoside	Terpenoids	Sesquiterpenoids	24512-62-7	B	26835	39664	30460	21521	14255	16103	0.943448	0.535061	-0.902224	insig
Lmjp003402	C21H24O8	2'-Hydroxy-3,4,5,3',4',6'-hexameth-oxychalcone	Flavonoids	Chalcones	-	B	13054	15961	14169	10813	12996	12471	0.784807	0.840126	-0.251322	insig
Hmlp003142	C21H27NO7	Trachelogenin amide	Alkaloids	Alkaloids	-	B	9	9	9	18782	16137	18110	1.07053	1964.04	10.9396	up
pmn001394	C20H22O9	2,3,5,4'-Tetrahydroxystilbene-2-O-glucoside	Others	Stilbene	-	B	21411	22729	28103	2117500	765310	537890	1.04413	47.3499	5.56529	up
pmn001399	C20H22O9	2,4,6,4'-Tetrahydroxy-stilbene-2-O-glucoside	Others	Stilbene	-	A	108520	99278	103060	1525600	1682200	2554300	1.06403	18.5361	4.21227	up
Zmhn001746	C20H22O9	Piceatannol-3'-O-glucoside	Others	Stilbene	94356-26-0	B	117740	115100	128810	1880000	2009100	2211900	1.06964	16.8699	4.07638	up
Hmhp002580	C19H24O10	Methylpicraquassioside A	Lignans and Coumarins	Coumarins	-	A	11240	7428.6	12374	9	9	9	1.06958	0.000869773	-10.1671	down
Lmhn001773	C19H13NO10	Caffeoylnicotinoyltartaric acid	Phenolic acids	Phenolic acids	-	A	425170	578630	529110	378330	476540	457950	0.586512	0.856423	-0.223604	insig
Lmyp005841	C21H20O9	Chrysin-7-O-glucoside	Flavonoids	Flavonoid	31025-53-3	B	9	9	9	19621	20477	18078	1.07056	2154.67	11.0732	up
pmn001637	C20H18O10	Kaempferol-3-O-arabinoside (Juglanin)	Flavonoids	Flavonols	5041-67-8	B	9	9	9	5999.7	5041.1	5514.2	1.07048	613.148	9.26009	up
mws2523	C12H23O14P	Trehalose 6-phosphate	Others	Saccharides and Alcohols	4484-88-2	A	384970	258980	330840	192030	188360	179420	0.982702	0.574288	-0.800154	insig
pmb0864	C19H40NO7P	LysoPE 14:0	Lipids	LPE	-	B	23429	23626	21832	5723.4	4500.4	4831.5	1.06528	0.218551	-2.19396	down
pme2117	C10H15N5O10P2	Adenosine 5'-diphosphate	Nucleotides and derivatives	Nucleotides and derivatives	58-64-0	A	939950	938240	856350	1509600	1466500	1406300	1.05789	1.60261	0.680423	insig
pme0321	C21H20O10	Kaempferol-7-O-rhamnoside*	Flavonoids	Flavonols	20196-89-8	B	258670	279530	272560	173560	178080	157200	1.05171	0.627609	-0.672063	insig
Lmlp005572	C21H20O10	Galangin-7-O-glucoside	Flavonoids	Flavonoid	-	A	30042	30694	24772	424380	381520	421020	1.06892	14.3486	3.84284	up
mws0072	C21H20O10	Apigenin-5-O-glucoside	Flavonoids	Flavonoid	28757-27-9	B	19515	19380	14325	31012	26158	33012	0.971794	1.69451	0.760871	insig
mws0919	C21H20O10	Kaempferol-3-O-rhamnoside (Afzelin)(Kaempferin)*	Flavonoids	Flavonols	482-39-3	B	256190	275710	270660	188220	165510	171030	1.04788	0.653858	-0.612951	insig
Lmgp004731	C21H20O10	Genistein-7-O-galactoside	Flavonoids	Isoflavones	-	A	18011	28479	16588	775520	859390	763100	1.06599	38.0166	5.24856	up
pmp000117	C22H24O9	3,5,6,7,8,3',4'-Heptamethoxyflavone	Flavonoids	Flavonols	1178-24-1	B	18922	18778	19046	15314	15336	14828	1.06463	0.801431	-0.31935	insig
Lmdp003509	C20H18O11	Quercetin-3-O-xyloside (Reynoutrin)	Flavonoids	Flavonols	549-32-6	B	9	9	9	32443	26084	31542	1.07046	3335.89	11.7039	up
mws4183	C20H18O11	Quercetin-3-O-arabinoside (Guaijaverin)	Flavonoids	Flavonols	22255-13-6	B	9	9	9	24490	21231	24889	1.07052	2615.19	11.3527	up
mws2186	C20H18O11	Avicularin(Quercetin-3-O-α-L-arabinofuranoside)	Flavonoids	Flavonols	572-30-5	B	9	9	9	21384	20447	27481	1.0703	2567.11	11.3259	up
Cmzn005251	C21H22O10	6-O-Caffeoylarbutin	Phenolic acids	Phenolic acids	136172-60-6	A	70383	61586	75575	39270	46118	49840	0.984113	0.651563	-0.618023	insig
mws1179	C21H22O10	Naringenin-7-O-glucoside (Prunin)	Flavonoids	Dihydroflavone	529-55-5	A	32530	38196	38275	322360	333010	298020	1.06879	8.74662	3.12873	up
Lmlp006175	C21H22O10	Isosalipurposide (Phlorizin Chalcone)	Flavonoids	Chalcones	4547-85-7	B	43840	46688	47276	301800	250030	294490	1.068	6.14148	2.61859	up
HJN055	C21H24O10	Dihydrocharcone-4'-O-glucoside	Flavonoids	Chalcones	-	A	310450	314110	253770	45660000	38087000	36967000	1.06985	137.436	7.10261	up
mws2118	C21H24O10	Phloretin-2'-O-glucoside (Phlorizin)	Flavonoids	Chalcones	60-81-1	A	171310	168210	165400	26143000	28091000	24509000	1.07047	155.951	7.28495	up
Lmhp009187	C20H42NO7P	LysoPE 15:0	Lipids	LPE	-	B	17473	18881	15815	37847	34226	40151	1.05366	2.15116	1.10512	up
HJAP081	C30H48O2	Ganoderol B	Others	Others	104700-96-1	B	7804.5	6643.6	7012.3	10939	7817.1	11258	0.845036	1.39858	0.483963	insig
mws1397	C22H18O10	Epicatechin gallate	Flavonoids	Flavanols	1257-08-5	B	387180	311330	259140	88277	77227	125980	1.02214	0.304374	-1.71608	down
pmp001247	C21H32NO9+	Feruloylcholine glucoside	Alkaloids	Alkaloids	-	A	291390	272040	265320	9	9	9	1.07059	3.25792e-05	-14.9057	down
pmp000575	C22H22O10	Acacetin-7-O-glucoside (Tilianin)	Flavonoids	Flavonoid	4291-60-5	B	9	9	9	8515.7	9877.2	7217.2	1.07023	948.522	9.88954	up
pme2459	C21H20O11	Luteolin-7-O-glucoside (Cynaroside)	Flavonoids	Flavonoid	5373-11-5	A	9	9	9	1914500	1681800	1886700	1.07058	203074	17.6316	up
mws0089	C21H20O11	Kaempferol-7-O-glucoside*	Flavonoids	Flavonols	16290-07-6	A	9	9	9	921750	1066500	1019800	1.07057	111409	16.7655	up
mws0913	C21H20O11	Kaempferol-3-O-galactoside (Trifolin)*	Flavonoids	Flavonols	23627-87-4	A	9	9	9	1109100	979990	723480	1.07036	104169	16.6686	up
mws1299	C21H20O11	Luteolin-8-C-glucoside (Orientin)	Flavonoids	Flavonoid carbonoside	28608-75-5	B	20992	15280	17969	8100.4	4950.9	3949.1	0.998641	0.313423	-1.67382	insig
Lmlp005236	C21H22O11	Dihydrokaempferol-3-O-glucoside	Flavonoids	Dihydroflavonol	1049-08-8	B	9	9	9	50668	55595	74188	1.07022	6683.37	12.7064	up
Lmtn002796	C21H22O11	Aromadendrin-7-O-glucoside	Flavonoids	Flavonoid	28189-90-4	A	424720	461260	477250	1614500	1438100	1307300	1.06291	3.19821	1.67727	up
pmb3023	C21H22O11	Eriodictyol-8-C-glucoside	Flavonoids	Dihydroflavone	1023271-51-3	B	214870	204160	222530	801400	729180	745950	1.06869	3.54843	1.82718	up
mws0057	C21H22O11	Eriodictyol-7-O-glucoside	Flavonoids	Dihydroflavone	38965-51-4	B	9	9	9	45934	40957	49486	1.07052	5051	12.3024	up
Lmmn004625	C21H22O11	Dihydrokaempferol-7-O-glucoside	Flavonoids	Flavonols	-	B	6866.5	6508.9	5995.2	58865	48715	45634	1.06701	7.90962	2.98361	up
HJN086	C21H22O11	Eriodictyol-3'-O-glucoside	Flavonoids	Dihydroflavone	-	B	25208	21539	24907	57890	44364	47238	1.03636	2.0863	1.06095	up
mws1361	C21H22O11	Taxifolin-3-O-rhamnoside (Astilbin)	Flavonoids	Dihydroflavonol	29838-67-3	B	9	9	9	25961	24716	23911	1.07059	2762.52	11.4318	up
Lmhp009034	C21H42NO7P	LysoPE 16:1	Lipids	LPE	-	B	33264	41727	39511	9	9	9	1.07046	0.000235804	-12.0501	down
Lmhp008763	C21H42NO7P	LysoPE 16:1(2n isomer)	Lipids	LPE	-	B	43870	38838	39736	9	9	9	1.07056	0.000220509	-12.1469	down
Li512113	C20H20O12	Maleoyl-caffeoylquinic acid	Phenolic acids	Phenolic acids	-	B	126020	154930	135820	13113	16474	14357	1.06723	0.105439	-3.24551	down
pmn001415	C24H20O9	Catechin-(7,8-bc)-4β-(3,4-dihydroxyphenyl)-dihydro-2-(3H)-one	Flavonoids	Flavanols	-	A	1085600	1076600	1099300	276850	340490	418330	1.04886	0.317544	-1.65497	down
pmn001416	C24H20O9	Catechin-(7,8-bc)-4α-(3,4-dihydroxyphenyl)-dihydro-2-(3H)-one	Flavonoids	Flavanols	-	A	4819700	4983300	4638900	2382700	2513900	2489300	1.06727	0.511422	-0.967415	insig
HJN041	C21H24O11	Epicatechin glucoside	Flavonoids	Flavanols	-	B	430580	367640	346240	125820	111020	137980	1.05673	0.327508	-1.6104	down
Hmpn005101	C21H24O11	Sieboldin	Flavonoids	Chalcones	18777-73-6	A	9	9	9	5700300	4997600	5197700	1.07059	588726	19.1672	up
pmp000308	C22H28O10	4'-O-Glucosyl-5-O-methylvisamminol	Others	Others	84272-85-5	B	10920	10346	11750	10316	9279.5	9445.9	0.848173	0.879616	-0.185054	insig
pmd0160	C21H44NO7P	LysoPE 16:0(2n isomer)	Lipids	LPE	-	A	1176400	1282400	1146800	102720	101600	99181	1.07014	0.0841749	-3.57047	down
pmb0876	C21H44NO7P	LysoPE 16:0	Lipids	LPE	53862-35-4	A	9426000	10462000	9497500	2646900	2448200	2545100	1.06862	0.259999	-1.94342	down
mws4053	C30H48O3	Ursolic acid	Terpenoids	Triterpene	77-52-1	B	7086.7	9052.4	11373	7395.3	7918.2	6932.1	0.607819	0.808575	-0.306546	insig
pmn001700	C30H48O3	24,30-Dihydroxy-12(13)-enolupinol	Terpenoids	Triterpene	-	B	6492.8	10336	10071	7917.1	9038.2	10134	0.0745894	1.00704	0.0101277	insig
pmb0464	C16H27NO14	L-Aspartic acid-O-diglucoside	Amino acids and derivatives	Amino acids and derivatives	-	A	13227000	13615000	14567000	11193000	13077000	12226000	0.8217	0.881354	-0.182206	insig
mws2220	C22H18O11	Gallocatechin 3-O-gallate	Flavonoids	Flavanols	5127-64-0	A	1487700	974590	924830	412020	424610	298100	1.01095	0.335013	-1.57771	down
Lmdp003994	C23H24O10	6,4'-Dimethoxyisoflavone-7-O-glucoside (Wistin)	Flavonoids	Isoflavones	19046-26-5	B	3656.7	3920.5	5171	1022100	1000600	1225100	1.06949	254.765	7.99303	up
pmb2654	C19H27NO12	Anthranilate-1-O-Sophoroside	Phenolic acids	Phenolic acids	-	A	483280	702810	452430	42441	141210	121500	0.976168	0.186236	-2.4248	insig
pmb3012	C22H22O11	Chrysoeriol-7-O-glucoside	Flavonoids	Flavonoid	19993-32-9	B	9	9	9	26918	34307	30514	1.07043	3397.74	11.7304	up
Lmjp003655	C22H22O11	6-C-MethylKaempferol-3-glucoside	Flavonoids	Flavonoid	-	B	13134	18634	15832	1020300	997260	1114900	1.06923	65.808	6.04019	up
pmp000579	C22H22O11	Diosmetin-7-O-galactoside	Flavonoids	Flavonoid	-	A	9	9	9	897780	1115700	1109100	1.07051	115651	16.8194	up
mws0856	C21H20O12	Quercetin-4'-O-glucoside (Spiraeoside)	Flavonoids	Flavonols	20229-56-5	A	449650	409710	504510	12250000	12159000	14035000	1.06944	28.1874	4.81698	up
mws1329	C21H20O12	Quercetin-7-O-glucoside	Flavonoids	Flavonols	491-50-9	A	465330	404680	398610	15050000	10299000	10042000	1.06689	27.8972	4.80205	up
mws0091	C21H20O12	Quercetin-3-O-glucoside (Isoquercitrin)	Flavonoids	Flavonols	482-35-9	A	411120	447720	535670	12307000	12276000	12174000	1.06935	26.3584	4.72019	up
mws0061	C21H20O12	Quercetin-3-O-galactoside (Hyperin)	Flavonoids	Flavonols	482-36-0	A	803680	589970	788900	15049000	19414000	16624000	1.06721	23.407	4.54887	up
pmp001309	C21H20O12	6-Hydroxykaempferol-7-O-glucoside	Flavonoids	Flavonols	-	A	9	9	9	301820	279410	377480	1.07044	35507.8	15.1158	up
pme1598	C22H24O11	Hesperetin-5-O-glucoside	Flavonoids	Dihydroflavonol	69651-80-5	B	545110	505310	549930	15992000	12486000	13124000	1.06933	25.9956	4.70019	up
Xmsn002700	C21H22O12	Taxifolin-3'-O-glucoside	Flavonoids	Flavonoid	31106-05-5	B	9	9	9	448740	490640	496190	1.07058	53169.3	15.6983	up
Lmhp010162	C22H46NO7P	LysoPE 17:0	Lipids	LPE	-	B	10093	9437.7	8009.9	10797	9389.8	9810.1	0.518119	1.08919	0.123253	insig
pmd0130	C22H46NO7P	LysoPC 14:0	Lipids	LPC	20559-16-4	B	2842.4	2912.9	3714.3	3600.1	3530	5225.6	0.685776	1.30478	0.383801	insig
pmp000309	C22H28O11	Cimifugin-7-O-glucoside	Others	Others	80681-45-4	B	84193	89787	85495	9	9	9	1.07059	0.000104056	-13.2303	down
mws1610	C30H48O4	Maslinic acid	Terpenoids	Triterpene	4373-41-5	B	16649	21192	17340	16773	18250	19602	0.0396206	0.989924	-0.0146102	insig
Hmbn005207	C30H48O4	Hederagenin	Terpenoids	Triterpene Saponin	465-99-6	B	18245	18036	15491	15159	13763	15278	0.835856	0.853743	-0.228126	insig
pmn001706	C30H48O4	2-Hydroxyoleanolic acid	Terpenoids	Triterpene	26707-60-8	A	21722	20075	21969	21438	15950	24888	0.156385	0.976633	-0.0341111	insig
pmb1912	C20H23N7O7	10-Formyltetrahydrofuran	Alkaloids	Alkaloids	2800-34-2	A	4820400	4904100	5259400	179320	172510	188600	1.07035	0.0360674	-4.79316	down
Lmhp008801	C23H42NO7P	LysoPE 18:3	Lipids	LPE	-	A	7267900	7821200	7165700	96135	102450	101300	1.07047	0.0134751	-6.21356	down
Lmhp008589	C23H42NO7P	LysoPE 18:3(2n isomer)	Lipids	LPE	-	A	2739200	2950000	2619900	281820	250730	276700	1.06957	0.0973932	-3.36003	down
pmp000172	C23H24O11	5,2'-Dihydroxy-7,8-dimethoxyflavone glycosides	Flavonoids	Flavonoid	-	B	7694.3	8990.5	7092.9	36152	40452	39672	1.06558	4.89013	2.28987	up
pmb0881	C23H44NO7P	LysoPE 18:2	Lipids	LPE	-	A	1202500	1209200	1142500	835760	784840	749400	1.05357	0.666817	-0.584638	insig
pmb0874	C23H44NO7P	LysoPE 18:2(2n isomer)	Lipids	LPE	-	A	1177100	1229500	1157600	3334400	3301400	3409000	1.06981	2.81825	1.4948	up
Hmcp002207	C22H22O12	Isorhamnetin-7-O-glucoside (Brassicin)	Flavonoids	Flavonols	6743-96-0	A	247990	239850	245350	1930300	1948300	1691300	1.06948	7.5968	2.92539	up
Lmyp004444	C22H22O12	Tricin-4'-methylether-3'-O-glucoside	Flavonoids	Flavonols	-	A	235110	195070	247990	2223600	2104500	1850400	1.06698	9.11055	3.18754	up
Hmgp002148	C22H22O12	Nepetin-7-O-alloside	Flavonoids	Flavonoid	-	A	222270	232260	243650	2058900	2178100	1911600	1.06963	8.80661	3.13859	up
mws1454	C23H26O11	Persicoside	Flavonoids	Dihydroflavone	28978-03-2	B	9	9	9	16587	15295	16032	1.07059	1774.59	10.7933	up
pmb2260	C23H46NO7P	LysoPC 15:1	Lipids	LPC	-	B	6349.2	5965.9	6235.3	9	9	9	1.07059	0.00145549	-9.42428	down
pmb0856	C23H46NO7P	LysoPE 18:1(2n isomer)	Lipids	LPE	-	A	337910	368460	337440	570050	536210	545220	1.05899	1.58217	0.6619	insig
mws0289	C23H46NO7P	LysoPE 18:1	Lipids	LPE	89576-29-4	A	640490	688330	629540	119140	105300	114390	1.06912	0.173017	-2.53101	down
pmp001265	C24H49NO8	2-Amino-4-dihydroxy octadecyl galactoside	Others	Others	-	B	2300.1	3267.6	2600	7193	7523.8	5332.6	1.01614	2.45472	1.29556	up
Lmfp003403	C21H20O13	Quercetagetin-7-O-glucoside	Flavonoids	Flavonoid	548-75-4	A	514470	505920	546590	3117800	3007600	2150500	1.05942	5.28143	2.40093	up
Lmpp003465	C21H20O13	Myricetin-3-O-glucoside	Flavonoids	Flavonols	19833-12-6	A	487430	529370	536750	2368100	2970300	2738600	1.06636	5.19906	2.37825	up
Lmmp001947	C21H20O13	Gossypetin-3-O-glucoside	Flavonoids	Flavonols	-	A	585190	557260	660620	3000500	3928000	2626700	1.05783	5.29941	2.40583	up
Lmln001856	C21H20O13	5,7-Dihydroxy-4-oxo-2-(3,4,5-trihydroxyphenyl)-4H-chromen-3-yl-alloside	Others	Others	-	A	31957	22458	14074	2890400	2706400	2181800	1.06479	113.574	6.82749	up
pmb0880	C23H48NO7P	LysoPE 18:0(2n isomer)	Lipids	LPE	-	B	9	9	9	3805.6	4012.3	3468.6	1.0705	418.019	8.70742	up
pmb0883	C23H48NO7P	LysoPE 18:0	Lipids	LPE	69747-55-3	B	349600	350350	329750	87711	79335	89887	1.06852	0.249522	-2.00276	down
Lmhp009129	C23H48NO7P	LysoPC 15:0(2n isomer)	Lipids	LPC	-	B	9	9	9	54682	52275	47857	1.07057	5733.85	12.4853	up
pmb2319	C23H48NO7P	LysoPC 15:0	Lipids	LPC	108273-89-8	B	2494.4	2673.8	3045.3	38070	36325	37706	1.06944	13.6484	3.77066	up
pmb3066	C22H26O12	5-O-p-Coumaroylshikimic acid O-glucoside	Phenolic acids	Phenolic acids	-	A	268070	251610	270180	9	9	9	1.0706	3.41833e-05	-14.8363	down
Lmmn000214	C18H32O15	Solatriose	Others	Saccharides and Alcohols	528-40-5	B	551440	639700	541370	37303	81845	84213	1.03957	0.117379	-3.09075	down
Lmmn003398	C23H22O12	Kaempferol-3-O-(6''-acetyl)glucoside	Flavonoids	Flavonols	-	B	15322	13661	12428	9	9	9	1.07045	0.000652001	-10.5828	down
Lmtp004915	C24H26O11	3,5-Dihydroxy-3',4'-diacetoxylstilbene-3-O-glucoside	Others	Stilbene	-	A	9	9	9	108380	109960	101400	1.07059	11842.2	13.5317	up
Lmgp004829	C23H24O12	5,7,4'-Trihydroxy-6,8-dimethoxyisoflavone-7-O-galactoside	Flavonoids	Isoflavones	-	B	9	9	9	337020	304500	326450	1.07059	35850.7	15.1297	up
pmb0736	C23H24O12	Tricin-7-O-Glucoside	Flavonoids	Flavonoid	32769-01-0	B	9	9	9	351890	281130	388770	1.07043	37844.1	15.2078	up
pmp001270	C24H48NO7P	LysoPC 16:1	Lipids	LPC	76790-27-7	A	40720	49856	39896	9	9	9	1.07044	0.000206941	-12.2385	down
HJAP005	C22H22O13	Laricitrin-3-O-glucoside	Flavonoids	Flavonoid	39986-90-8	B	9	9	9	1266900	1531000	1396900	1.07055	155363	17.2453	up
Lmjp003231	C22H22O13	Patuletin-3-O-glucoside	Flavonoids	Flavonoid	-	B	9	9	9	1566500	1485500	1765400	1.07056	178422	17.4449	up
Zmln000668	C19H26O15	Monogalloyl-diglucose	Phenolic acids	Phenolic acids	-	B	72870	74868	87684	12136	13635	12082	1.06755	0.160788	-2.63677	down
pmd0132	C24H50NO7P	LysoPC 16:0(2n isomer)	Lipids	LPC	-	A	1141600	1274100	1157900	507520	460300	471420	1.06522	0.402742	-1.31207	down
pmb0855	C24H50NO7P	LysoPC 16:0	Lipids	LPC	17364-16-8	A	18929000	20571000	18796000	4111500	3941100	4254900	1.0694	0.211121	-2.24386	down
pmb3064	C22H28O13	3-O-p-Coumaroylquinic acid-O-glucoside*	Phenolic acids	Phenolic acids	-	A	92035	103590	93689	9	9	9	1.07057	9.33242e-05	-13.3874	down
pmb3061	C22H28O13	5-O-p-Coumaroylquinic acid O-glucoside*	Phenolic acids	Phenolic acids	-	A	111610	103050	123320	9	9	9	1.07055	7.98864e-05	-13.6117	down
Lmhp009349	C25H44NO7P	LysoPE 20:4(2n isomer)	Lipids	LPE	-	A	897890	950930	804790	13158	10505	14757	1.06911	0.0144784	-6.10996	down
Lmhp009497	C25H44NO7P	LysoPE 20:4	Lipids	LPE	-	A	857800	956240	867800	12883	11406	5945.8	1.06446	0.0112739	-6.47087	down
Lmhp009802	C25H46NO7P	LysoPE 20:3(2n isomer)	Lipids	LPE	-	B	536820	553970	508710	647820	574010	666940	0.90446	1.18085	0.239826	insig
Lmhp010040	C25H46NO7P	LysoPE 20:3	Lipids	LPE	-	B	155780	177080	152350	165730	126350	119010	0.655772	0.847241	-0.239155	insig
mws1589	C18H32O16	D-Panose	Others	Saccharides and Alcohols	33401-87-5	B	198440	251800	464550	9	9	9	1.06937	2.9515e-05	-15.0482	down
pme2125	C18H32O16	Raffinose	Others	Saccharides and Alcohols	512-69-6	B	1637000	1076200	1839200	89834	77088	77087	1.06336	0.0536001	-4.22162	down
pme0500	C18H32O16	D-Melezitose	Others	Saccharides and Alcohols	597-12-6	B	142080	227950	221920	9	9	9	1.0701	4.5612e-05	-14.4202	down
Hmqp000191	C18H32O16	Planteose	Others	Saccharides and Alcohols	470-57-5	B	58128	39634	77892	16087	26024	19795	0.969974	0.352431	-1.50459	insig
Lmhp010757	C25H48NO7P	LysoPE 20:2	Lipids	LPE	-	A	388540	408460	369260	18145	15673	15305	1.06977	0.0421201	-4.56935	down
Lmhp010514	C25H48NO7P	LysoPE 20:2(2n isomer)	Lipids	LPE	-	A	422790	448610	410380	301940	266270	298420	1.03985	0.676114	-0.564661	insig
Lmhp008718	C25H48NO7P	LysoPC 17:2	Lipids	LPC	-	B	3130.7	1894.9	3147.5	3637.7	2170.5	2835.8	0.142723	1.05762	0.0808157	insig
Lmhp009590	C25H50NO7P	LysoPC 17:1	Lipids	LPC	-	B	9620	10427	9746.7	26814	22519	27827	1.05923	2.58981	1.37285	up
Lmhp010515	C25H52NO7P	LysoPC 17:0(2n isomer)	Lipids	LPC	-	A	12122	13697	11225	21728	26665	27458	1.03558	2.04759	1.03393	up
pmb2406	C25H52NO7P	LysoPC 17:0	Lipids	LPC	50930-23-9	A	12586	17272	12882	26554	27620	32136	1.01667	2.01942	1.01394	up
Wmhn004393	C26H26O11	1,4,8-Trihydroxynaphthalene-1-O-[6'-O-(4''-propionyloxybenzoyl)]glucoside	Quinones	Quinones	-	B	25634	32265	27399	24837	27629	22656	0.615861	0.880701	-0.183276	insig
Lmhp009773	C27H46O9	1-α-Linolenoyl-glycerol-3-O-glucoside	Lipids	Glycerol ester	-	B	4933.8	7270.1	10331	23960	31486	25676	1.01126	3.59984	1.84793	up
Lmhp009526	C27H46O9	2-α-Linolenoyl-glycerol-1-O-glucoside	Lipids	Glycerol ester	-	B	9271.5	8193.8	9156.7	43610	58543	57099	1.06352	5.98197	2.58062	up
Zmhn000785	C19H32O16	Di-O-Glucosylquinic acid	Phenolic acids	Phenolic acids	-	A	227280	216890	219480	67660	65025	72458	1.06877	0.309113	-1.69379	down
Lmhp010573	C27H48O9	1-Linoleoylglycerol-3-O-glucoside	Lipids	Glycerol ester	-	B	2918	1510.7	1876.9	1102.5	916.61	616.68	0.917812	0.418008	-1.2584	insig
Lmhp010334	C27H48O9	2-Linoleoylglycerol-1-O-glucoside	Lipids	Glycerol ester	-	B	3188.9	2702.3	2693.1	3899.4	2717.7	4726	0.641104	1.32138	0.402043	insig
pmb0854	C26H48NO7P	LysoPC 18:3	Lipids	LPC	-	A	8582900	8926800	8329200	181840	166990	246360	1.06848	0.0230346	-5.44005	down
pmb0865	C26H48NO7P	LysoPC 18:3(2n isomer)	Lipids	LPC	-	A	10543000	11091000	10614000	774420	715140	781350	1.07027	0.0704202	-3.82787	down
pmp001273	C26H50NO7P	LysoPC 18:2	Lipids	LPC	-	A	8528300	8784300	8523500	1453000	1322900	1252700	1.06934	0.155929	-2.68104	down
pmp001251	C26H50NO7P	LysoPC 18:2(2n isomer)	Lipids	LPC	-	A	13541000	14306000	12961000	8450100	8096400	8168400	1.06213	0.605639	-0.723471	insig
pmp000682	C26H32O11	Matairesinol-4'-O-glucoside (Matairesinoside)	Lignans and Coumarins	Lignans	23202-85-9	B	41833	49773	41808	2627.7	3581.7	2860.5	1.06711	0.0679831	-3.87868	down
pmn001378	C26H32O11	Pinoresinol-4-O-glucoside	Lignans and Coumarins	Lignans	41607-20-9	B	226260	276130	246300	9	9	9	1.07053	3.6063e-05	-14.7591	down
Cmsp003083	C26H32O11	Dehydrodiconiferyl alcohol-4-O-glucoside	Others	Others	107870-88-2	B	1749600	1936200	1765300	9	9	9	1.07059	4.95313e-06	-17.6232	down
pmp001281	C26H52NO7P	LysoPC 18:1	Lipids	LPC	-	A	2895900	3297800	2829600	231510	203860	196040	1.06909	0.0699755	-3.83701	down
Lmhp010190	C26H52NO7P	LysoPC 18:1(2n isomer)	Lipids	LPC	-	A	4595300	5060400	4456500	2322700	2299800	2257100	1.06415	0.487493	-1.03655	down
pmb3041	C23H22O14	Tricin-7-O-saccharic acid	Flavonoids	Flavonoid	-	B	523560	632440	535730	9	9	9	1.07053	1.596e-05	-15.9352	down
pmn001710	C24H26O13	Rosmarinic acid-3'-O-glucoside	Phenolic acids	Phenolic acids	910028-78-3	B	100870	142820	126450	24581	20087	18392	1.05854	0.170368	-2.55327	down
Lmtn002596	C26H34O11	Dihydrodehydrodiconiferyl alcohol-4-O-glucoside	Lignans and Coumarins	Lignans	-	B	405840	530850	447210	9	9	9	1.07049	1.95101e-05	-15.6454	down
HJN083	C26H34O11	Lariciresinol-4'-O-glucoside	Lignans and Coumarins	Lignans	143663-00-7	B	93612	119300	144310	14222	15707	17939	1.06007	0.134001	-2.89969	down
mws0126	C26H54NO7P	LysoPC 18:0	Lipids	LPC	19420-57-6	A	1655500	1747800	1715300	132360	133090	126600	1.07043	0.0765932	-3.70664	down
pmd0136	C26H54NO7P	LysoPC 18:0(2n isomer)	Lipids	LPC	-	A	206060	219520	205390	16872	16159	18638	1.06983	0.0818882	-3.6102	down
Lmtn003096	C26H36O11	Secoisolariciresinol 4-O-glucoside	Lignans and Coumarins	Lignans	-	B	3091400	3121400	3319000	9	9	9	1.0706	2.83262e-06	-18.4294	down
pmb0746	C27H26O11	Tricin-4'-O-(guaiacylglycerol)ether	Flavonoids	Flavonoid	-	B	9	9	9	5908.7	8454.2	6042.9	1.06993	755.77	9.5618	up
Cmsn001914	C25H34O12	7R,8S-erythro-3',4,9,9'-tetrahydroxy-3-methoxy-8-O-4'-neolignan-7-O-glucopyr-anoside,	Lignans and Coumarins	Lignans	-	B	2210300	1775600	2047100	9	9	9	1.07055	4.47539e-06	-17.7696	down
Lmhp007598	C27H52NO7P	LysoPC 19:2(2n isomer)	Lipids	LPC	-	B	2831.9	3249.6	2750.5	4107.8	3069.8	4418.6	0.783567	1.31298	0.39284	insig
Lmhp010908	C27H54NO7P	LysoPC 19:1	Lipids	LPC	-	B	12630	10294	10297	5288.8	4507.5	5529.2	1.04134	0.46132	-1.11616	down
Zmfn000481	C14H22N2O16P2	Uridine-5'-Diphosphate-D-Xylose	Nucleotides and derivatives	Nucleotides and derivatives	3616-06-6	B	1604200	1682900	1508700	2007300	1984800	2092300	1.0265	1.26869	0.343344	insig
pmb0824	C25H28O13	Syringic acid-4-O-(6''-feruloyl)glucoside	Phenolic acids	Phenolic acids	-	B	211160	212140	197650	9	9	9	1.07059	4.34818e-05	-14.4892	down
pmn001375	C26H32O12	1-Hydroxypinoresinol-1-O-Glucoside	Lignans and Coumarins	Lignans	81495-71-8	B	496700	520330	508920	58319	51894	64091	1.06884	0.114227	-3.13003	down
Hmln002100	C26H32O12	Nortrachelogenin-4-O-glucoside	Lignans and Coumarins	Lignans	33464-78-7	B	168240	201620	156930	9	9	9	1.07047	5.12538e-05	-14.252	down
pmb2228	C27H56NO7P	LysoPC 19:0	Lipids	LPC	108273-88-7	B	5065.4	5053.8	5381.9	9	9	9	1.07059	0.00174181	-9.1652	down
Cmcn006568	C30H18O10	Hinokiflavone	Flavonoids	Biflavones	19202-36-9	A	1045.1	3892.8	1153.3	66912	33108	33613	1.02597	21.9387	4.45541	up
Cmcn006826	C30H18O10	Cupressuflavone	Flavonoids	Biflavones	3952-18-9	A	960.27	2778.3	1143.7	63081	31879	32349	1.04131	26.0758	4.70464	up
mws0773	C30H18O10	Amentoflavone	Flavonoids	Biflavones	1617-53-4	A	3762.5	9959.6	3487.4	226960	103620	111700	1.03784	25.6998	4.68368	up
Lmdn001925	C26H34O12	Olivil-4'-O-glucoside	Lignans and Coumarins	Lignans	76880-93-8	B	99182	93798	93684	4709.4	4486.5	4710	1.07045	0.0485094	-4.36559	down
pmc0960	C28H50NO7P	LysoPC 20:4	Lipids	LPC	-	B	364610	367090	335200	12109	12490	8299	1.06739	0.0308351	-5.01928	down
pmp001282	C28H50NO7P	Propyl 2-(trimethylammonio)ethyl phosphate	Others	Others	-	A	278590	249270	259250	22589	15070	23861	1.06349	0.0781593	-3.67744	down
Lmhp009890	C28H52NO7P	LysoPC 20:3	Lipids	LPC	1199257-41-4	A	540870	599260	548840	1197900	1170900	1243600	1.06575	2.13882	1.09681	up
pmd0147	C28H54NO7P	LysoPC 20:2	Lipids	LPC	-	B	745190	790890	698080	18842	19445	23754	1.06952	0.0277693	-5.17037	down
pmd0146	C28H54NO7P	LysoPC 20:2(2n isomer)	Lipids	LPC	-	B	247230	245620	222980	116710	122940	130760	1.05993	0.517455	-0.950494	insig
Lmhp011549	C28H56NO7P	LysoPC 20:1	Lipids	LPC	-	B	72635	99525	86930	9039.6	8729.4	10202	1.06605	0.107959	-3.21145	down
Hmln002355	C27H34O12	5'-Methoxymatairesinoside	Lignans and Coumarins	Lignans	1691201-82-7	B	42238	42440	37942	9	9	9	1.07056	0.000220192	-12.1489	down
Lmmn002260	C27H36O12	5'-Methoxyisolariciresinol-9'-O-glucoside	Lignans and Coumarins	Lignans	-	B	330260	344470	332980	9	9	9	1.0706	2.67934e-05	-15.1878	down
pma0702	C29H39N3O8	N1,N8-Bis(sinapoyl)spermidine	Alkaloids	Phenolamine	-	B	8083100	9351200	8867800	51530	39847	47056	1.07	0.00526319	-7.56985	down
pmb3114	C30H26O11	Epicatechin-epiafzelechin	Flavonoids	Flavanols	-	B	230560	207250	224850	1874800	1755500	1738300	1.06983	8.10159	3.01821	up
pmp000273	C30H26O11	Gambiriin B3	Tannins	Tannin	76236-90-3	B	9	9	9	291700	215530	272190	1.07044	28867.4	14.8172	up
mws1292	C26H28O14	Isoschaftoside	Flavonoids	Flavonoid carbonoside	52012-29-0	B	9	9	9	9802.8	10439	11779	1.07047	1185.96	10.2118	up
HJN079	C27H32O13	Pinocembrin-7-O-rutinoside*	Flavonoids	Flavonoid	118985-31-2	B	7224	9064	8197.2	5642.2	5837.5	5361.7	1.00115	0.68782	-0.539898	insig
HJN076	C27H32O13	Pinocembrin-7-O-neohesperidoside*	Flavonoids	Flavonoid	13241-31-1	B	7736.4	8424.4	9143.7	5303.3	4691.2	4165.1	1.02792	0.559568	-0.837613	insig
pmb2922	C15H24N2O17P2	Uridine 5'-diphospho-D-glucose	Nucleotides and derivatives	Nucleotides and derivatives	133-89-1	A	10092000	8739300	8086900	10993000	10207000	10791000	0.845479	1.18845	0.249084	insig
Lmyn006548	C32H22O10	5'-Methylbilobetin	Flavonoids	Biflavones	-	B	406.1	975.09	644.89	3044.7	1260.2	1637	0.88502	2.93271	1.55223	insig
HJN049	C30H24O12	2α,3α-Epoxy-5,7,3',4'-tetrahydroxyflavan-(4β-8-catechin)	Tannins	Proanthocyanidins	-	B	9	9	9	331790	342500	351850	1.0706	38005.2	15.2139	up
pme0432	C30H24O12	Procyanidin A2	Tannins	Proanthocyanidins	41743-41-3	B	9	9	9	205370	239420	170400	1.0704	22784.8	14.4758	up
Lmpp003930	C30H26O12	Apigenin-7-O-(6''-p-Coumaryl)glucoside	Flavonoids	Flavonoid	-	A	7970600	8619200	8589100	1899400	2673700	1662500	1.0492	0.247652	-2.01361	down
pme0434	C30H26O12	Procyanidin B2	Tannins	Proanthocyanidins	29106-49-8	A	1213700	1344700	1378300	2983300	3089000	2825500	1.06361	2.26022	1.17646	up
pme0436	C30H26O12	Procyanidin B3	Tannins	Proanthocyanidins	23567-23-9	A	40212	52633	38915	503200	422150	465060	1.06623	10.5526	3.39953	up
mws0836	C30H26O12	Procyanidin B1	Tannins	Proanthocyanidins	20315-25-7	A	111240	101500	84118	1143800	1051000	1264100	1.06727	11.6517	3.54247	up
pmn001667	C30H26O12	Procyanidin B4	Tannins	Proanthocyanidins	29106-51-2	A	503670	555770	654040	2689400	1367600	1275500	0.972118	3.11209	1.63788	insig
Lmgp004474	C27H30O14	Genistein-7-O-galactoside-rhamnose	Flavonoids	Isoflavones	-	B	7609900	8512500	8074400	1647700	1485700	1788600	1.0673	0.203415	-2.2975	down
pme2493	C27H30O14	Kaempferol-3,7-O-dirhamnoside (Kaempferitrin)	Flavonoids	Flavonols	482-38-2	B	569110	630010	697540	3954400	3783500	5206000	1.06276	6.82458	2.77074	up
mws0047	C27H30O14	Apigenin-7-O-neohesperidoside (Rhoifolin)	Flavonoids	Flavonoid	17306-46-6	A	8236200	8096200	8203700	1762400	2145600	1840100	1.06704	0.234271	-2.09375	down
pme0368	C27H30O14	Apigenin-7-O-rutinoside (Isorhoifolin)	Flavonoids	Flavonoid	552-57-8	B	8054000	9059800	7932500	1741000	1657200	1969800	1.06663	0.214323	-2.22214	down
pme3227	C27H30O14	Vitexin-2''-O-rhamnoside	Flavonoids	Flavonoid carbonoside	64820-99-1	B	12239	8604.9	16480	189180	175720	192280	1.06032	14.9282	3.89997	up
Lmcn003163	C28H20O14	Epitheaflavic acid-3-O-Gallate	Tannins	Tannin	34218-97-8	B	915520	994320	1060700	10020000	10064000	9688500	1.0698	10.0226	3.32518	up
pmn001446	C33H24O10	Sciadopitysin	Flavonoids	Biflavones	521-34-6	B	1519	3324.5	2519.9	16895	8867.9	6175.1	0.949323	4.3374	2.11683	insig
pmp000275	C30H28O12	Gambiriin A1	Tannins	Tannin	76250-49-2	B	83911	89178	78926	325370	294680	316400	1.06807	3.71585	1.89369	up
pmn001475	C26H30O15	Polygalaxanthone V	Others	Xanthone	-	B	55096	47725	38917	6335500	7013800	7911000	1.0694	149.997	7.22879	up
pmb0492	C34H37N3O6	N',N'',N'''-p-Coumaroyl-cinnamoyl-caffeoyl spermidine	Alkaloids	Phenolamine	-	B	40821	38210	38136	11555	12083	11990	1.06957	0.304079	-1.71748	down
pmn001547	C27H26O15	3-Hydroxy-5-Methylphenol-1-O-(6'-Digalloyl)Glucoside	Phenolic acids	Phenolic acids	-	B	9	9	9	12288	11316	8844	1.07021	1201.78	10.231	up
HJN074	C31H28O12	Procyanidin A6	Tannins	Proanthocyanidins	-	B	7617.2	8247.4	10081	15381	14690	12246	0.979137	1.63099	0.705747	insig
pmp001135	C30H26O13	Biondnoid I	Flavonoids	Flavonols	142750-32-1	A	104760	79637	126680	287510	277690	215880	1.01079	2.51089	1.3282	up
Lmyp004318	C30H26O13	Kaempferol-3-O-(6''-p-Coumaroyl)galactoside	Flavonoids	Flavonoid	-	A	30714	23204	39289	83486	83469	68076	1.00922	2.5216	1.33434	up
Hmjn004446	C30H26O13	Luteolin-7-O-(6''-caffeoyl)rhamnoside	Flavonoids	Flavonoid	-	A	31477	24423	38035	76307	77695	59118	1.00185	2.2688	1.18193	up
Lmsn002815	C27H30O15	Kaempferol-3-O-rutinoside(Nicotiflorin)	Flavonoids	Flavonoid	17650-84-9	A	9	9	9	30196	35780	37086	1.07046	3817.11	11.8983	up
Lmsp004670	C27H30O15	Kaempferol-3-O-glucoside-7-O-rhamnoside	Flavonoids	Flavonols	-	A	180950	192980	190330	3965500	2854900	4081400	1.06731	19.3205	4.27206	up
pmp001106	C27H30O15	Vitexin-2''-O-glucoside	Flavonoids	Flavonoid carbonoside	61360-94-9	B	9	9	9	85370	69740	64381	1.07043	8129.3	12.9889	up
Lmjp002867	C27H30O15	Kaempferol-3-O-neohesperidoside	Flavonoids	Flavonols	32602-81-6	A	164800	184420	172590	3587200	2968000	3865000	1.06889	19.9693	4.31971	up
Wmkp002590	C27H30O15	5,7-Dihydroxy-4-methoxyflavone-3-O-xylose-(1-6)-glucose	Flavonoids	Flavonoid	-	B	9	9	9	2118900	1871100	2215000	1.07057	229815	17.8101	up
Zmcp003989	C27H30O15	Kaempferol-3-O-rhamnosyl(1→2)glucoside	Flavonoids	Flavonoid	-	A	9	9	9	419190	316470	282280	1.07036	37701.5	15.2023	up
Lmtp004044	C26H28O16	Quercetin-3-O-apiosyl(1→2)galactoside	Flavonoids	Flavonols	-	B	9	9	9	12116	12064	9675.8	1.07038	1253.92	10.2922	up
Lmqn000780	C17H27N3O17P2	Uridine 5'-diphospho-N-acetylglucosamine	Alkaloids	Alkaloids	528-04-1	B	295980	304510	297220	422220	476880	456620	1.05382	1.5102	0.594738	insig
mws1661	C28H32O15	Diosmetin-7-O-rutinoside (Diosmin)	Flavonoids	Flavonoid	520-27-4	B	1065200	1195200	1181100	7064800	6619700	7012900	1.06944	6.01406	2.58834	up
pmp001080	C28H32O15	Diosmetin-7-O-Neohesperidoside (Neodiosmin)	Flavonoids	Flavonoid	38665-01-9	B	20215	26521	27357	150880	152730	133960	1.06327	5.90569	2.5621	up
pmb3002	C28H32O15	Chrysoeriol-7-O-rutinoside	Flavonoids	Flavonoid	-	A	63284	63428	57844	153420	167690	153030	1.06628	2.56908	1.36125	up
Hmgp002121	C31H28O13	Hispidulin-7-O-(6''-O-p-Coumaroyl)Glucoside	Flavonoids	Flavonoid	-	B	20480	20852	20117	99642	114050	121170	1.06799	5.44943	2.44611	up
Lmyp004052	C30H26O14	Quercetin-3-O-(6''-p-Coumaroyl)galactoside	Flavonoids	Flavonols	-	B	92655	72049	118120	540210	462680	440520	1.05191	5.10356	2.3515	up
Lmdp004267	C30H26O14	Quercetin-3-O-(6''-p-Coumaroyl)glucoside	Flavonoids	Flavonols	-	B	96734	76542	106730	483090	469750	451170	1.06236	5.01421	2.32602	up
pmb0711	C27H30O16	Quercetin-7-O-rutinoside	Flavonoids	Flavonols	147714-62-3	B	121600	93244	80664	363230	349100	356420	1.05272	3.61665	1.85466	up
pmn001583	C27H30O16	Quercetin-3-O-robinobioside	Flavonoids	Flavonols	52525-35-6	A	47345	25848	17839	84781	111110	96450	0.96733	3.21141	1.68321	insig
mws0059	C27H30O16	Quercetin-3-O-rutinoside (Rutin)	Flavonoids	Flavonols	153-18-4	A	22108	24050	14701	191410	260890	249660	1.05934	11.5342	3.52785	up
mws4134	C20H32N6O12S2	Oxiglutatione	Amino acids and derivatives	Amino acids and derivatives	27025-41-8	A	565900	489450	520620	436570	459250	445480	0.935092	0.851095	-0.232608	insig
pmn001474	C27H32O16	Polygalaxanthone VII	Others	Xanthone	-	B	9	9	9	153210	174900	175490	1.07055	18651.9	14.187	up
Lmmp002463	C28H32O16	Sexangularetin-3-O-glucoside-7-O-rhamnoside	Flavonoids	Flavonols	-	A	78232	81404	77073	966710	658620	756740	1.06551	10.0633	3.33103	up
Lmhp003217	C28H32O16	2'-Hydoxy,5-methoxyGenistein-O-rhamnosyl-glucoside	Flavonoids	Isoflavones	-	A	83870	90272	99682	739930	732660	645350	1.06833	7.73468	2.95134	up
pme1540	C28H32O16	Isorhamnetin-3-O-neohesperidoside	Flavonoids	Flavonols	55033-90-4	B	78850	86303	70729	9	9	9	1.07051	0.000114464	-13.0928	down
Lmsp004721	C28H32O16	Tamarixetin-3-O-glucoside-7-O-rhamnoside	Flavonoids	Flavonoid	-	A	80500	89298	79230	732960	838810	893750	1.06862	9.90057	3.30751	up
pmp001311	C27H30O17	6-Hydroxykaempferol-7,6-O-Diglucoside	Flavonoids	Flavonols	-	B	4594.1	4829.2	6823.9	14111	11790	14210	1.02451	2.46879	1.30381	up
Lmtp003677	C27H30O17	Quercetin-3-O-sophoroside (Baimaside)	Flavonoids	Flavonols	18609-17-1	B	9	9	9	9911.1	9134.9	12372	1.07024	1163.63	10.1844	up
pmb2970	C28H34O16	Hesperetin-5,7-di-O-glucoside	Flavonoids	Dihydroflavonol	-	B	40284	23746	43344	9	9	9	1.06952	0.000251458	-11.9574	down
Hmgp003086	C29H34O16	Tricin-7-O-rutinoside*	Flavonoids	Flavonoid	-	A	12324	10508	13217	335800	353010	393630	1.06929	30.0269	4.90818	up
Lmgp004959	C29H34O16	Tricin-7-O-neohesperidoside*	Flavonoids	Flavonoid	53766-40-8	A	13615	10878	16985	416370	412780	275290	1.06364	26.6271	4.73482	up
pmb2653	C24H42O20	D(+)-Melezitose O-rhamnoside	Others	Saccharides and Alcohols	-	A	805620	705590	793040	13413	24172	26733	1.06296	0.0279128	-5.16293	down
pmb0530	C21H27N7O14P2	Nicotinic acid adenine dinucleotide	Nucleotides and derivatives	Nucleotides and derivatives	53-84-9	A	734900	700760	582280	527780	432530	504760	0.92382	0.726023	-0.461914	insig
mws4163	C24H42O21	Nystose	Others	Saccharides and Alcohols	13133-07-8	A	62322	90603	149440	9	9	9	1.06905	8.9296e-05	-13.451	down
Lmqn000213	C24H42O21	Stachyose	Others	Saccharides and Alcohols	470-55-3	A	72029	55599	59592	9	9	9	1.07044	0.000144215	-12.7595	down
mws1593	C24H42O21	D-Maltotetraose	Others	Saccharides and Alcohols	34612-38-9	B	6195.8	9717	17136	9	9	9	1.06692	0.000816974	-10.2574	down
Lmhp008744	C33H56O14	1-α-Linolenoyl-glycerol-2,3-di-O-glucoside	Lipids	Glycerol ester	-	A	1555.6	2702.3	2863.6	1914	2946.1	1502.5	0.221785	0.893435	-0.162565	insig
Lmhp008513	C33H56O14	2-α-Linolenoyl-glycerol-1,3-di-O-glucoside	Lipids	Glycerol ester	-	A	5452.3	5491.2	7468	20468	24649	20576	1.05195	3.56804	1.83513	up
pmp001276	C33H56O14	1-Linolenoyl-rac-glycerol-diglucoside	Lipids	Free fatty acids	-	A	461230	610400	468590	525210	398230	397340	0.54544	0.857527	-0.221746	insig
Lmhp009190	C33H58O14	2-Linoleoylglycerol-1,3-di-O-glucoside	Lipids	Glycerol ester	-	A	4165	3289.6	4889.5	2003.6	1723.4	2111	1.0101	0.472938	-1.08028	down
pmp001271	C33H58O14	1-Linoleoyl-sn-glycerol-diglucoside	Lipids	Free fatty acids	-	A	3429	4110.4	2490.8	2138.5	1169	1860	0.878693	0.515194	-0.956812	insig
Lmmn004145	C38H60O10	3-O-(2-O-Acetyl-glucosyl)oleanolic acid	Terpenoids	Triterpene	-	B	28494	35266	28652	100700	119010	102360	1.0602	3.48515	1.80122	up
pmn001370	C32H42O16	Pinoresinol-4,4'-O-di-O-glucoside	Lignans and Coumarins	Lignans	63902-38-5	A	3467100	3963400	3350400	9	9	9	1.07056	2.50443e-06	-18.6071	down
pmn001368	C32H44O17	Olivil-4,4'-Di-O-glucoside	Lignans and Coumarins	Lignans	-	B	53592	57948	62312	9	9	9	1.07056	0.000155305	-12.6526	down
Zmlp003063	C33H40O19	Luteolin-7-O-(2''-O-rhamnosyl)rutinoside	Flavonoids	Flavonoid	-	B	1390100	1584200	1548500	9	9	9	1.07058	5.96975e-06	-17.3539	down
mws1035	C33H40O19	Kaempferol-3-O-robinoside-7-O-rhamnoside (Robinin)	Flavonoids	Flavonols	301-19-9	B	1282500	1384800	1368200	9	9	9	1.0706	6.69062e-06	-17.1894	down
pme2651	C21H28N7O17P3	NADP (Nicotinamide adenine dinucleotide phosphate)	Nucleotides and derivatives	Nucleotides and derivatives	53-59-8	B	337570	310770	316390	1002400	946130	991820	1.06899	3.04785	1.60779	up
Hmcp001589	C34H42O21	Isorhamnetin-3-O-rutinoside-4'-O-glucoside	Flavonoids	Flavonols	111393-97-6	B	11588	9049.2	8802.5	137600	150320	129110	1.06773	14.1656	3.82432	up
pmp000101	C45H38O18	Arecatannin C1	Tannins	Tannin	87727-69-3	A	9	9	9	3425900	4209700	4686200	1.07049	456363	18.7998	up
pmb2947	C45H38O18	Catechin-catechin-catechin	Flavonoids	Flavanols	-	A	92988	117600	101460	5236500	6619500	6690300	1.06916	59.4341	5.89322	up
pmn001646	C45H38O18	Procyanidin C1	Tannins	Proanthocyanidins	37064-30-5	A	9	9	9	10024000	9573100	9636300	1.0706	1.08272e+06	20.0462	up
pmp000100	C45H38O18	Arecatannin B1	Tannins	Tannin	79763-28-3	A	356790	363040	334870	4962000	5894400	4757300	1.06917	14.8039	3.88791	up
pmn001647	C45H38O18	Procyanidin C2	Tannins	Proanthocyanidins	37064-31-6	A	426210	355190	320420	9735600	10667000	9925700	1.06913	27.5256	4.7827	up
Lmmp002068	C45H38O19	Gallocatechin-catechin-catechin	Tannins	Proanthocyanidins	-	B	9	9	9	10980000	11885000	11344000	1.0706	1267000	20.273	up
Lmmp001653	C45H38O20	Gallocatechin-gallocatechin-catechin	Tannins	Proanthocyanidins	-	B	9	9	9	4193500	3914000	4089300	1.0706	451733	18.7851	up
pmp000102	C60H50O24	Arecatannin A1	Tannins	Tannin	-	A	9	9	9	1566600	1392700	1422900	1.07059	162304	17.3083	up
pmn001650	C60H50O24	Cinnamtannin B2	Tannins	Tannin	88038-12-4	A	9	9	9	2025400	1958000	1932200	1.0706	219096	17.7412	up
pmp000103	C60H50O24	Arecatannin A2	Tannins	Tannin	79763-29-4	A	9	9	9	1354700	1457500	1444600	1.07059	157659	17.2665	up
pmn001649	C60H50O24	Cinnamtannin A2	Tannins	Tannin	86631-38-1	A	9	9	9	685440	668770	557690	1.07054	70811.1	16.1117	up
