# Supplementary material for: Revealing Further Insights into Astringent Seeds of Chinese Fir by Integrated Metabolomic and Lipidomic Analyses
Source: Int J Mol Sci. 2023 Oct 12;24(20):15103. doi: 10.3390/ijms242015103 (PMC10607028; doi:10.3390/ijms242015103)
Supplement: Supplementary file 1 [file ijms-24-15103-s001.zip › Table S2.xlsx]

## Sheet: S2.1
name	DIFF	LipidIon	LipidGroup	Class	FattyAcid	FA1	FA2	FA3	FA4	IonFormula	CalMz	RT-(min)	QCRSD	Fold Change	P-value	VIP	CK-1	CK-2	CK-3	CK-4	CK-5	CK-6	SE-1	SE-2	SE-3	SE-4	SE-5	SE-6	QC-1	QC-2	QC-3
100POS	Y	PA(34:2)+NH4	PA(34:2)+NH4	PA	(34:2)	(34:2)				C37 H73 O8 N1 P1	690.507	10.107	0.111853	0.173037	0.000441507	1.18081	2.26956e+08	1.87869e+08	1.61212e+08	3.13344e+08	3.65383e+08	4.37935e+08	8.18869e+07	5.36221e+07	6.47797e+07	3.93661e+07	4.62354e+07	7.00913e+06	1.32042e+08	1.60317e+08	1.3364e+08
101POS	Y	PA(16:0/18:2)+NH4	PA(34:2)+NH4	PA	(16:0/18:2)	(16:0)	(18:2)			C37 H73 O8 N1 P1	690.507	10.9952	0.00794894	0.568974	0.00289448	1.16364	4.96633e+07	8.9251e+07	6.00203e+07	4.78396e+07	67796279	7.55463e+07	4.42634e+07	4.28887e+07	3.93442e+07	3.02385e+07	3.96632e+07	2.5568e+07	5.95216e+07	5.9509e+07	5.86997e+07
102POS	Y	PA(34:2)+NH4	PA(34:2)+NH4	PA	(34:2)	(34:2)				C37 H73 O8 N1 P1	690.507	10.5177	0.0702437	0.533667	0.00328283	1.36744	1.42591e+08	9.63214e+07	6.79705e+07	9.49572e+07	9.48346e+07	1.06989e+08	7.11839e+07	6.91629e+07	6.26744e+07	3.9125e+07	5.26791e+07	2.73297e+07	8.69243e+07	9.85006e+07	9.83652e+07
116POS	Y	CerG1(d18:2/16:0+O)+H	CerG1(d34:2+O)+H	CerG1	(d18:2/16:0+O)	(d18:2)	(16:0+O)			C40 H76 O9 N1	714.551	9.34986	0.00837543	0.427618	2.90355e-05	1.66025	2.06986e+08	1.79872e+08	1.18814e+08	177997783	1.82607e+08	1.98827e+08	8.44854e+07	9.38075e+07	8.5079e+07	6.19547e+07	7.63686e+07	5.37621e+07	1.4111e+08	1.43131e+08	1.4322e+08
117POS	Y	PA(16:0/20:3)+NH4	PA(36:3)+NH4	PA	(16:0/20:3)	(16:0)	(20:3)			C39 H75 O8 N1 P1	716.522	10.9756	0.0781445	0.294167	0.00137206	1.01704	1.7554e+08	8.66004e+07	8.74211e+07	8.76773e+07	9.77165e+07	6.37442e+07	3.58029e+07	3.52344e+07	3.22252e+07	2.37906e+07	3.04884e+07	1.85763e+07	7.85976e+07	9.02618e+07	9.03199e+07
119POS	Y	PE(34:1)+H	PE(34:1)+H	PE	(34:1)	(34:1)				C39 H77 O8 N1 P1	718.538	11.2482	0.0180473	0.378274	4.1045e-05	1.06749	1.12434e+08	6.77992e+07	6.63371e+07	8.27225e+07	9.20535e+07	8.33888e+07	3.89888e+07	3.90342e+07	3.44981e+07	2.62251e+07	3.14536e+07	2.0728e+07	6.45817e+07	6.59529e+07	6.69478e+07
126POS	Y	PA(20:3/18:2)+NH4	PA(38:5)+NH4	PA	(20:3/18:2)	(20:3)	(18:2)			C41 H75 O8 N1 P1	740.522	9.75216	0.0724331	0.613053	0.0280475	1.13517	8.93597e+07	6.34102e+07	4.04955e+07	4.03144e+07	4.72564e+07	6.99831e+07	4.27786e+07	4.41437e+07	4.28095e+07	2.92427e+07	3.54886e+07	2.06078e+07	5.24349e+07	5.9724e+07	5.94975e+07
129POS	Y	PE(16:0/20:3)+H	PE(36:3)+H	PE	(16:0/20:3)	(16:0)	(20:3)			C41 H77 O8 N1 P1	742.538	10.6592	0.00829816	0.349236	1.0719e-05	1.01279	9.8909e+07	8.03109e+07	5.52697e+07	8.44462e+07	9.05768e+07	8.60424e+07	3.3069e+07	3.51194e+07	3.37959e+07	2.37999e+07	2.94307e+07	1.78505e+07	6.23796e+07	6.24978e+07	6.33346e+07
139POS	Y	PC(34:2)+H	PC(34:2)+H	PC	(16:0/18:2)	(16:0)	(18:2)			C42 H81 O8 N1 P1	758.569	10.1769	0.0134743	0.430878	0.000235245	3.72186	1168700439	9.5267e+08	5.51865e+08	9.29646e+08	9.12793e+08	9.60172e+08	4.74637e+08	4.85829e+08	4.66301e+08	3.09627e+08	4.1025e+08	2.12779e+08	7.53503e+08	7.54123e+08	7.71535e+08
142POS	Y	PC(34:1)+H	PC(34:1)+H	PC	(16:0/18:1)	(16:0)	(18:1)			C42 H83 O8 N1 P1	760.585	10.959	0.00557775	0.441692	0.000185782	3.97689	1312532939	1095512506	6.95425e+08	9.90009e+08	9.15764e+08	1082406445	5.42092e+08	5.66975e+08	5.22237e+08	3.33475e+08	4.71384e+08	2.54469e+08	8.27185e+08	835222794	8.35234e+08
151POS	Y	PC(17:0/18:2)+H	PC(35:2)+H	PC	(17:0/18:2)	(17:0)	(18:2)			C43 H83 O8 N1 P1	772.585	10.657	0.0211344	3.41981	0.000243663	1.32103	1.8877e+07	1.48095e+07	8.8065e+06	1.38905e+07	1.39893e+07	1.44181e+07	5.77815e+07	6.38188e+07	5.70748e+07	3.57983e+07	4.99988e+07	2.54966e+07	3.25507e+07	3.37784e+07	3.37656e+07
160POS	Y	PC(36:5)+H	PC(36:5)+H	PC	(36:5)	(36:5)				C44 H79 O8 N1 P1	780.554	8.68517	0.00877406	0.106073	7.86536e-06	1.15417	5.37782e+08	4.17139e+08	2.1388e+08	4.16044e+08	4.46917e+08	4.21123e+08	5.08104e+07	5.7284e+07	5.06003e+07	3.40148e+07	4.35046e+07	2.39707e+07	2.24009e+08	2.27482e+08	2.27413e+08
163POS	Y	PC(36:4)+H	PC(36:4)+H	PC	(18:2/18:2)	(18:2)	(18:2)			C44 H81 O8 N1 P1	782.569	9.44389	0.0078058	0.494889	0.0014196	3.08605	7.31373e+08	5.53443e+08	3.11221e+08	5.51191e+08	5.49872e+08	5.72409e+08	3.17538e+08	3.38438e+08	3.21528e+08	2.16203e+08	2.83118e+08	1.41217e+08	4.19799e+08	4.23488e+08	426390287
164POS	Y	PC(36:3)+H	PC(36:3)+H	PC	(16:0/20:3)	(16:0)	(20:3)			C44 H83 O8 N1 P1	784.585	10.3859	0.0072906	0.262255	6.13063e-05	1.96699	5.89351e+08	4.83524e+08	242805914	4.13985e+08	4.32528e+08	4.8502e+08	1.44191e+08	1.51356e+08	139885752	8.21215e+07	1.19882e+08	5.68075e+07	2.99072e+08	3.0291e+08	3.0285e+08
166POS	Y	PC(36:2)+H	PC(36:2)+H	PC	(18:1/18:1)	(18:1)	(18:1)			C44 H85 O8 N1 P1	786.601	11.0072	0.0599812	0.207008	0.000338611	1.51838	3.71021e+08	3.11852e+08	2.41879e+08	2.85672e+08	3.00338e+08	591400592	8.05905e+07	8.47976e+07	7.62998e+07	4.79209e+07	1.08665e+08	3.689e+07	2.55448e+08	2.83425e+08	256346990
180POS	Y	PC(38:5)+H	PC(38:5)+H	PC	(38:5)	(38:5)				C46 H83 O8 N1 P1	808.585	9.921	0.00759895	1.50968	0.0307664	1.38408	4.84667e+07	3.56959e+07	1.94663e+07	3.42767e+07	3.5107e+07	3.68072e+07	6.24817e+07	6.71903e+07	6.22972e+07	4.20639e+07	5.39071e+07	2.88212e+07	5.24162e+07	5.28552e+07	5.32179e+07
212POS	Y	TG(16:0/16:0/18:2)+NH4	TG(50:2)+NH4	TG	(16:0/16:0/18:2)	(16:0)	(16:0)	(18:2)		C53 H102 O6 N1	848.77	20.9477	0.00272612	0.0967605	9.55998e-10	1.47051	7.99203e+08	7.8625e+08	5.96686e+08	7.21448e+08	6.91715e+08	7.18359e+08	6.61157e+07	6.1049e+07	7.03991e+07	7.63114e+07	7.00728e+07	7.34438e+07	5.34014e+08	5.34031e+08	5.31505e+08
215POS	Y	PI(34:2)+NH4	PI(34:2)+NH4	PI	(34:2)	(34:2)				C43 H83 O13 N1 P1	852.56	9.1222	0.00904264	0.452676	1.3511e-05	1.52498	1.62858e+08	1.35359e+08	1.06518e+08	153855765	1.43675e+08	1.50133e+08	7.73369e+07	7.68269e+07	6.84648e+07	5.33614e+07	6.7931e+07	4.19391e+07	1.11927e+08	1.13709e+08	1.13688e+08
226POS	Y	TG(16:0/18:3/18:3)+NH4	TG(52:6)+NH4	TG	(16:0/18:3/18:3)	(16:0)	(18:3)	(18:3)		C55 H98 O6 N1	868.739	17.9364	0.0565749	0.00134424	9.12563e-05	3.07898	21945238859	24613302726	22080216331	4139247231	22012265876	21723651835	3.72525e+07	2.6282e+07	2.48261e+07	3.10806e+07	2.4371e+07	1.28109e+07	15281884071	13819431742	15254199477
227POS	Y	TG(16:0/18:2/18:3)+NH4	TG(52:5)+NH4	TG	(16:0/18:2/18:3)	(16:0)	(18:2)	(18:3)		C55 H100 O6 N1	870.755	17.9764	0.101289	0.00169552	1.86439e-06	1.43599	4136995894	4626904609	4112373089	4675785635	4553708370	2042742382	9.11592e+06	6.74715e+06	7.0914e+06	8.33953e+06	5.69813e+06	3.9521e+06	2954835504	2462646731	2948931869
228POS	Y	TG(16:0/18:2/18:3)+NH4	TG(52:5)+NH4	TG	(16:0/18:2/18:3)	(16:0)	(18:2)	(18:3)		C55 H100 O6 N1	870.755	18.9417	0.0643664	0.00202615	0.00019015	2.7056	17030062231	17375047759	13989650135	22435367629	22544132645	3840283370	4.67845e+07	3.3255e+07	3.181e+07	3.71384e+07	3.20564e+07	1.59268e+07	14582467139	16364194769	16312027711
229POS	Y	TG(16:0/18:1/18:3)+NH4	TG(52:4)+NH4	TG	(16:0/18:1/18:3)	(16:0)	(18:1)	(18:3)		C55 H102 O6 N1	872.77	20.0726	0.00238716	0.00126231	2.16435e-11	3.30281	21623411294	20379081131	17502131214	18267776643	19466808370	20221943674	3.27716e+07	2.16324e+07	2.12061e+07	2.97111e+07	2.18368e+07	2.11145e+07	14351178406	14410828047	14410530758
231POS	Y	TG(16:0/18:1/18:2)+NH4	TG(52:3)+NH4	TG	(16:0/18:1/18:2)	(16:0)	(18:1)	(18:2)		C55 H104 O6 N1	874.786	20.9583	8.38199e-05	0.00790758	7.95076e-11	1.10938	5391209128	5110449101	4142747436	4807570442	4760836106	5015359382	3.52164e+07	2.90503e+07	3.49279e+07	6.67063e+07	3.05632e+07	3.46603e+07	3473368250	3473368438	3473872633
235POS	Y	TG(16:0/18:1/18:1)+NH4	TG(52:2)+NH4	TG	(16:0/18:1/18:1)	(16:0)	(18:1)	(18:1)		C55 H106 O6 N1	876.801	21.7727	0.00420095	0.6076	2.15633e-06	5.98168	1760256669	1694952174	1440591782	1546630865	1631420024	1629973604	8.96712e+08	9.02671e+08	1039738097	1189591862	9.06709e+08	9.60619e+08	1218554877	1218535295	1209700103
245POS	Y	TG(18:3/18:3/18:3)+NH4	TG(54:9)+NH4	TG	(18:3/18:3/18:3)	(18:3)	(18:3)	(18:3)		C57 H96 O6 N1	890.723	15.8752	0.00624851	0.000763134	8.19348e-07	4.56835	48561330700	42469398220	25876791765	37061744943	29106706249	40074995220	3.99255e+07	2.7671e+07	2.68546e+07	3.59626e+07	2.60589e+07	1.38214e+07	28619103181	28934822751	28628953298
247POS	Y	TG(18:3/18:2/18:3)+NH4	TG(54:8)+NH4	TG	(18:3/18:2/18:3)	(18:3)	(18:2)	(18:3)		C57 H98 O6 N1	892.739	16.8502	0.0485632	0.00118313	8.24759e-05	4.71247	9910725124	47516203206	51127007598	49430183058	47861734686	55739934691	7.31158e+07	5.35213e+07	4.81849e+07	6.11288e+07	4.85211e+07	25018860	30150088894	30351614460	32862781260
248POS	Y	TG(18:1/18:3/18:3)+NH4	TG(54:7)+NH4	TG	(18:1/18:3/18:3)	(18:1)	(18:3)	(18:3)		C57 H100 O6 N1	894.755	17.8391	0.0110343	0.00250099	1.55017e-12	3.19844	20924710717	18970442170	18243663600	19935551135	21224642936	20626621736	6.67514e+07	5.0653e+07	5.1401e+07	5.49554e+07	5.08419e+07	2.53301e+07	21974091956	21973678122	21556579141
249POS	Y	TG(16:0/18:3/20:4)+NH4	TG(54:7)+NH4	TG	(16:0/18:3/20:4)	(16:0)	(18:3)	(20:4)		C57 H100 O6 N1	894.755	18.3264	0.00400865	0.00125666	1.01483e-06	2.40066	15051904668	11126420485	9629483812	11393793810	7601386550	9688125896	1.82958e+07	1.27072e+07	1.22921e+07	1.73853e+07	1.28031e+07	7.56007e+06	7020254091	7020305559	7069135959
252POS	Y	TG(18:2/18:2/18:2)+NH4	TG(54:6)+NH4	TG	(18:2/18:2/18:2)	(18:2)	(18:2)	(18:2)		C57 H102 O6 N1	896.77	18.9743	0.0701135	0.00272099	0.0109893	2.14821	1740228739	4346090350	20499724555	22098721347	22163680600	4863733428	4.45004e+07	2.98912e+07	4.03969e+07	3.61887e+07	3.81707e+07	1.68643e+07	7871627708	8807675707	7771740020
253POS	Y	TG(18:1/18:2/18:3)+NH4	TG(54:6)+NH4	TG	(18:1/18:2/18:3)	(18:1)	(18:2)	(18:3)		C57 H102 O6 N1	896.77	17.981	0.0292998	0.0082543	3.10116e-12	1.0819	4309966179	3977885303	3706460250	3831365391	4243200832	4265760951	4.3909e+07	3.34078e+07	3.28847e+07	4.00888e+07	3.31866e+07	1.73884e+07	3294399057	3463973318	3293472611
254POS	Y	TG(18:0/18:3/18:3)+NH4	TG(54:6)+NH4	TG	(18:0/18:3/18:3)	(18:0)	(18:3)	(18:3)		C57 H102 O6 N1	896.77	19.3013	0.0230076	0.00111368	7.48507e-08	4.02284	22911740988	33506806256	29372664354	22966031711	33876798428	33061497718	4.86475e+07	3.39345e+07	2.76864e+07	4.22769e+07	2.66768e+07	1.64472e+07	14836495933	15443980471	15443762510
255POS	Y	TG(18:1/18:1/18:3)+NH4	TG(54:5)+NH4	TG	(18:1/18:1/18:3)	(18:1)	(18:1)	(18:3)		C57 H104 O6 N1	898.786	20.267	0.0053987	0.00294237	6.64354e-06	2.25263	12140813856	4776797748	11479042310	13450445593	12792357795	12193079929	4.93062e+07	3.22833e+07	3.1662e+07	3.67123e+07	3.09497e+07	1.57323e+07	9568169431	9658086018	9658315310
257POS	Y	TG(18:0/18:1/18:3)+NH4	TG(54:4)+NH4	TG	(18:0/18:1/18:3)	(18:0)	(18:1)	(18:3)		C57 H106 O6 N1	900.801	21.18	0.00644384	0.000614516	1.0142e-09	3.06708	16460379973	15314490043	14673192652	19736860750	16565800596	15053908631	1.0571e+07	8.45772e+06	1.12565e+07	1.13883e+07	9.76595e+06	8.66312e+06	9918965668	9920862979	10031032323
259POS	Y	TG(18:0/18:0/18:1)+NH4	TG(54:1)+NH4	TG	(18:0/18:0/18:1)	(18:0)	(18:0)	(18:1)		C57 H112 O6 N1	906.848	22.4731	0.00556764	0.586097	2.71525e-08	3.27571	5.16578e+08	4.92478e+08	4.4338e+08	5.22031e+08	4.87523e+08	5.01196e+08	2.65534e+08	2.97836e+08	3.13269e+08	2.86807e+08	2.79576e+08	2.93694e+08	3.73627e+08	3.7362e+08	3.77238e+08
269POS	Y	TG(18:3/18:3/20:4)+NH4	TG(56:10)+NH4	TG	(18:3/18:3/20:4)	(18:3)	(18:3)	(20:4)		C59 H98 O6 N1	916.739	16.2621	0.00422883	0.000648191	2.88054e-09	3.40298	22239558461	22437784883	17130558641	19995874367	16792238156	21557344257	1.84921e+07	1.39382e+07	1.20183e+07	1.57158e+07	1.17383e+07	5.97964e+06	13806011429	13705051377	13805842981
271POS	Y	TG(18:3/18:3/20:3)+NH4	TG(56:9)+NH4	TG	(18:3/18:3/20:3)	(18:3)	(18:3)	(20:3)		C59 H100 O6 N1	918.755	17.066	0.00513891	0.00072306	8.34667e-08	3.72226	27387993328	31284831794	19558650537	22362383237	21251315102	23803753856	2.38378e+07	1.73003e+07	1.66584e+07	2.22857e+07	1.6367e+07	8.86379e+06	16983788524	16833131124	16833891710
273POS	Y	TG(18:1/18:3/20:4)+NH4	TG(56:8)+NH4	TG	(18:1/18:3/20:4)	(18:1)	(18:3)	(20:4)		C59 H102 O6 N1	920.77	18.0727	0.00146888	0.00130728	1.04224e-08	2.93745	15519894425	19904555127	13772241404	15169328281	15652768943	13798477078	2.70187e+07	2.08997e+07	2.14571e+07	2.08656e+07	2.14984e+07	1.09056e+07	10862593545	10862722297	10890317745
274POS	Y	TG(18:3/18:2/20:3)+NH4	TG(56:8)+NH4	TG	(18:3/18:2/20:3)	(18:3)	(18:2)	(20:3)		C59 H102 O6 N1	920.77	16.8978	0.027157	0.207149	0.00134161	1.21518	1.41198e+08	1.47175e+08	1.58896e+08	2.25245e+08	3.8166e+08	1.90571e+08	5.62318e+07	4.52871e+07	4.12774e+07	5.00534e+07	4.24767e+07	2.25215e+07	2.10945e+08	2.01501e+08	2.01157e+08
276POS	Y	TG(20:1/18:3/18:3)+NH4	TG(56:7)+NH4	TG	(20:1/18:3/18:3)	(20:1)	(18:3)	(18:3)		C59 H104 O6 N1	922.786	19.2184	0.00884253	0.00222884	4.52201e-10	2.08924	9333356141	7851584850	7309848528	8528287133	8170302077	9623851433	1.69981e+07	1.42089e+07	3.11731e+07	2.87631e+07	1.47315e+07	7.38849e+06	6397281332	6398045488	6496148769
277POS	Y	TG(18:0/18:3/20:4)+NH4	TG(56:7)+NH4	TG	(18:0/18:3/20:4)	(18:0)	(18:3)	(20:4)		C59 H104 O6 N1	922.786	19.6473	0.00290165	0.000670956	3.18561e-11	2.60289	12730258983	12454001464	10116561600	11372229147	11433133704	11856841185	1.02469e+07	7.97304e+06	7.52045e+06	9.1267e+06	7.69e+06	4.38499e+06	8099957600	8140829915	8140776475
278POS	Y	TG(18:1/18:2/20:4)+NH4	TG(56:7)+NH4	TG	(18:1/18:2/20:4)	(18:1)	(18:2)	(20:4)		C59 H104 O6 N1	922.786	17.8882	0.178407	0.0675189	0.00399429	1.14805	2.08039e+08	1161666064	9.65787e+08	1137990883	4.9352e+08	2.7332e+08	6.61447e+07	4.83888e+07	4.74963e+07	4.99345e+07	4.98473e+07	2.44904e+07	7.04393e+08	9.81874e+08	9.75028e+08
280POS	Y	TG(18:1/18:1/20:4)+NH4	TG(56:6)+NH4	TG	(18:1/18:1/20:4)	(18:1)	(18:1)	(20:4)		C59 H106 O6 N1	924.801	20.566	0.0128162	0.000801133	7.66194e-05	2.91521	21208359509	19621379180	7794619480	8810006268	20018729773	20216449824	2.28828e+07	1.15285e+07	1.15189e+07	1.42116e+07	1.16211e+07	6.48346e+06	6018223643	6154427707	6153212668
294POS	Y	TG(18:0/18:1/20:4)+NH4	TG(56:5)+NH4	TG	(18:0/18:1/20:4)	(18:0)	(18:1)	(20:4)		C59 H108 O6 N1	926.817	21.1128	0.0224203	0.00359143	5.14531e-09	1.42182	4286384970	5549124320	4536879241	4094608839	4091914736	3952235900	1.68543e+07	1.10096e+07	3.36019e+07	1.54198e+07	1.20118e+07	6.31541e+06	3335370132	3468000507	3338123435
295POS	Y	TG(20:0/18:1/18:3)+NH4	TG(56:4)+NH4	TG	(20:0/18:1/18:3)	(20:0)	(18:1)	(18:3)		C59 H110 O6 N1	928.833	22.0033	0.0418396	0.000647561	5.52303e-07	1.4556	3445964679	4867960436	2884295774	3285341920	4685543781	3336494029	2.4822e+06	1.58214e+06	3.25145e+06	3.46239e+06	2.22346e+06	1.57212e+06	2617272388	2812877958	2619602934
315POS	Y	TG(18:3/20:4/20:4)+NH4	TG(58:11)+NH4	TG	(18:3/20:4/20:4)	(18:3)	(20:4)	(20:4)		C61 H100 O6 N1	942.755	16.6381	0.00802864	0.000230126	3.51628e-10	1.62795	4881136391	4749567655	3595111244	4431083826	4421083672	4576206412	1.33246e+06	978289	958385	1.39564e+06	931949	537113	2661390522	2698926614	2698563047
316POS	Y	TG(18:3/20:3/20:4)+NH4	TG(58:10)+NH4	TG	(18:3/20:3/20:4)	(18:3)	(20:3)	(20:4)		C61 H102 O6 N1	944.77	17.4226	0.00359417	0.000239534	1.31259e-09	1.35409	3462309155	3107649720	2505411492	3169674293	2858192355	3414201558	1.01871e+06	713752	707078	961756	660325	373941	1923500003	1935518443	1935530023
318POS	Y	TG(18:3/20:2/20:4)+NH4	TG(58:9)+NH4	TG	(18:3/20:2/20:4)	(18:3)	(20:2)	(20:4)		C61 H104 O6 N1	946.786	18.4571	0.00387226	0.00049242	3.29316e-10	1.2158	2575162001	2632956292	2067317414	2589880244	2444652677	2826967425	1.5005e+06	1.25911e+06	1.24358e+06	1.57111e+06	1.23703e+06	642412	1851186536	1851243331	1863658650
319POS	Y	TG(20:3/18:2/20:4)+NH4	TG(58:9)+NH4	TG	(20:3/18:2/20:4)	(20:3)	(18:2)	(20:4)		C61 H104 O6 N1	946.786	18.738	0.0103396	0.000593246	2.13138e-11	1.3399	3278205520	3195638888	2690883547	3172438810	2870535911	3225378216	4.24432e+06	1.32152e+06	1.84798e+06	1.28475e+06	1.50952e+06	727261	2036766734	2073434305	2036712798
321POS	Y	TG(20:1/18:3/20:4)+NH4	TG(58:8)+NH4	TG	(20:1/18:3/20:4)	(20:1)	(18:3)	(20:4)		C61 H106 O6 N1	948.801	19.5633	0.0058639	0.000922342	4.33296e-12	1.48639	3805243599	3904650737	3581430660	3914511039	4316777422	3700424221	3.59747e+06	2.59749e+06	4.23226e+06	4.60791e+06	4.13933e+06	2.24512e+06	3048123825	3048083968	3079167327
329POS	Y	TG(18:1/18:1/22:0)+NH4	TG(58:2)+NH4	TG	(18:1/18:1/22:0)	(18:1)	(18:1)	(22:0)		C61 H118 O6 N1	960.895	23.5833	0.00573113	0.225677	1.49208e-09	1.08227	1.65677e+08	1.54026e+08	1.25624e+08	1.46929e+08	1.50035e+08	1.53649e+08	3.83394e+07	3.22953e+07	2.89066e+07	3.55123e+07	3.2004e+07	3.51349e+07	9.65792e+07	9.75443e+07	9.75443e+07
363NEG	Y	PA(16:0/18:3)-H	PA(34:3)-H	PA	(16:0/18:3)	(16:0)	(18:3)			C37 H66 O8 N0 P1	669.45	9.28391	0.0089938	0.0519286	2.62246e-06	3.11157	5.19196e+08	3.84959e+08	2.53081e+08	3.83214e+08	5.1666e+08	3.86974e+08	2.78165e+07	2.16477e+07	2.39868e+07	2.2223e+07	2.12535e+07	9.99046e+06	2.72881e+08	2.77181e+08	277171722
364NEG	Y	PA(16:0/18:2)-H	PA(34:2)-H	PA	(16:0/18:2)	(16:0)	(18:2)			C37 H68 O8 N0 P1	671.466	10.0669	0.0387715	0.339089	0.000349371	1.80654	5.37611e+08	4.37926e+08	2.92511e+08	4.16609e+08	3.00983e+08	253734494	1.61676e+08	152212360	137923105	1.0006e+08	1.36955e+08	7.05198e+07	2.13885e+08	2.29627e+08	2.16085e+08
365NEG	Y	PA(16:0/18:1)-H	PA(34:1)-H	PA	(16:0/18:1)	(16:0)	(18:1)			C37 H70 O8 N0 P1	673.481	10.977	0.00640061	0.0746481	3.85582e-09	1.7477	1.88268e+08	1.43421e+08	146420855	154789927	1.58339e+08	1.47325e+08	9.99792e+06	9.744e+06	8.69317e+06	2.92326e+07	9.0104e+06	3.38405e+06	1.24768e+08	1.26153e+08	1.26171e+08
371NEG	Y	PA(17:0/18:3)-H	PA(35:3)-H	PA	(17:0/18:3)	(17:0)	(18:3)			C38 H68 O8 N0 P1	683.466	9.14177	0.00768752	0.017793	2.97241e-09	3.09464	3.60808e+08	3.67906e+08	2.67417e+08	3.62598e+08	3.28504e+08	2.97044e+08	7.2615e+06	6.80486e+06	4.7369e+06	4.84128e+06	7.17538e+06	4.48638e+06	187695180	190231038	1.90202e+08
373NEG	Y	PA(17:0/18:2)-H	PA(35:2)-H	PA	(17:0/18:2)	(17:0)	(18:2)			C38 H70 O8 N0 P1	685.481	9.8582	0.00944723	0.145702	2.05e-08	2.25827	4.88097e+08	4.79368e+08	3.57203e+08	4.804e+08	429504596	3.83758e+08	7.70287e+07	7.38114e+07	5.23105e+07	4.95711e+07	7.90581e+07	4.97159e+07	2.58957e+08	2.60064e+08	2.63671e+08
375NEG	Y	PA(35:1)-H	PA(35:1)-H	PA	(35:1)	(35:1)				C38 H72 O8 N0 P1	687.497	10.6299	0.00911178	0.0655812	5.34745e-09	2.16936	2.33077e+08	2.21111e+08	1.64988e+08	2.26483e+08	2.08357e+08	1.89063e+08	1.60927e+07	1.5678e+07	1.12106e+07	1.07694e+07	1.68807e+07	1.08911e+07	1.07894e+08	1.07955e+08	1.09636e+08
379NEG	Y	PA(18:3/18:2)-H	PA(36:5)-H	PA	(18:3/18:2)	(18:3)	(18:2)			C39 H66 O8 N0 P1	693.45	8.56017	0.0287954	0.0667004	2.96349e-06	2.24461	324283926	1.74883e+08	181104383	2.5687e+08	2.05097e+08	2.5157e+08	1.88088e+07	1.65342e+07	2.03571e+07	1.03874e+07	1.47876e+07	1.20925e+07	1.3018e+08	1.36918e+08	1.36875e+08
382NEG	Y	PA(18:2/18:2)-H	PA(36:4)-H	PA	(18:2/18:2)	(18:2)	(18:2)			C39 H68 O8 N0 P1	695.466	9.32642	0.0276982	0.382662	5.94532e-05	1.96647	304029506	2.45201e+08	1.5426e+08	2.42529e+08	2.46887e+08	2.13944e+08	1.09417e+08	1.05256e+08	9.87606e+07	7.63559e+07	9.61797e+07	5.23795e+07	1.74145e+08	1.82632e+08	174138784
388NEG	Y	PA(18:1/18:2)-H	PA(36:3)-H	PA	(18:1/18:2)	(18:1)	(18:2)			C39 H70 O8 N0 P1	697.481	10.4149	0.0163343	0.333451	0.000500737	1.29895	2.18381e+08	1.64269e+08	2.05329e+08	1.64336e+08	3.16859e+08	305453827	1.11556e+08	1.00268e+08	3.26933e+07	7.0788e+07	9.44582e+07	4.86076e+07	1.04997e+08	1.05018e+08	1.08007e+08
393NEG	Y	MGDG(31:5)-H	MGDG(31:5)-H	MGDG	(31:5)	(31:5)				C40 H65 O10	705.458	7.645	0.032637	0.00228285	1.58663e-07	2.29402	1.8519e+08	1.90263e+08	1.24536e+08	1.86296e+08	1.81393e+08	1.52831e+08	560185	540536	339795	5517.96	495356		9.85429e+07	9.86512e+07	1.04277e+08
394NEG	Y	MGDG(31:4)-H	MGDG(31:4)-H	MGDG	(31:4)	(31:4)				C40 H67 O10	707.474	8.407	0.00487991	0.0256941	1.48377e-08	2.18859	1.88111e+08	1.88658e+08	1.33576e+08	1.85601e+08	1.7731e+08	143791194	7.82304e+06	6.55531e+06	4.50192e+06	162294	6.96722e+06	122326	9.61673e+07	9.69865e+07	9.69829e+07
396NEG	Y	PA(37:4)-H	PA(37:4)-H	PA	(37:4)	(37:4)				C40 H70 O8 N0 P1	709.481	9.11863	0.00650914	0.18517	8.01778e-08	1.1441	2.45166e+08	2.38959e+08	1.73816e+08	2.4993e+08	2.25992e+08	1.93552e+08	4.92925e+07	4.67091e+07	3.39014e+07	3.34917e+07	5.11288e+07	3.12732e+07	1.41938e+08	1.43554e+08	1.43548e+08
397NEG	Y	PA(19:1/18:3)-H	PA(37:4)-H	PA	(19:1/18:3)	(19:1)	(18:3)			C40 H70 O8 N0 P1	709.481	9.50769	0.00922034	0.0688306	3.47134e-10	1.03543	4.90793e+07	5.22576e+07	4.44918e+07	5.71383e+07	4.97848e+07	4.60966e+07	2.82523e+06	2.08373e+06	3.59794e+06	3.02053e+06	5.97639e+06	3.0661e+06	2.87603e+07	2.91927e+07	2.92508e+07
398NEG	Y	Cer(d18:1+hO/24:0)+HCOO	Cer(d42:1+hO)+HCOO	Cer	(d18:1+hO/24:0)	(d18:1+hO)	(24:0)			C43 H84 O6 N1	710.63	14.5639	0.00636187	0.079078	2.25298e-07	1.38898	1.05254e+08	9.4078e+07	6.0058e+07	8.99213e+07	9.88476e+07	1.02809e+08	1.14744e+07	6.57554e+06	7.67846e+06	4.26416e+06	9.42931e+06	4.14757e+06	4.52109e+07	4.54598e+07	4.57878e+07
400NEG	Y	PA(37:3)-H	PA(37:3)-H	PA	(37:3)	(37:3)				C40 H72 O8 N0 P1	711.497	10.2005	0.0113136	0.0871496	3.44429e-09	1.64623	1.3975e+08	1.50857e+08	1.13961e+08	1.53861e+08	1.41844e+08	1.22349e+08	1.459e+07	1.3633e+07	9.49679e+06	9.29757e+06	1.53736e+07	9.30031e+06	7.99899e+07	8.00473e+07	8.15962e+07
401NEG	Y	PA(19:0/18:3)-H	PA(37:3)-H	PA	(19:0/18:3)	(19:0)	(18:3)			C40 H72 O8 N0 P1	711.497	9.92806	0.00765537	0.106665	3.30012e-08	1.58779	1.62928e+08	1.65477e+08	1.13704e+08	1.63018e+08	1.42008e+08	1.3251e+08	1.9071e+07	1.78113e+07	1.3173e+07	1.20692e+07	1.9729e+07	1.19735e+07	8.36821e+07	8.48026e+07	8.48006e+07
403NEG	Y	PE(16:0/18:3)-H	PE(34:3)-H	PE	(16:0/18:3)	(16:0)	(18:3)			C39 H71 O8 N1 P1	712.492	9.74812	0.0447009	0.0626413	6.92967e-08	1.56623	1.23296e+08	1.13153e+08	7.30788e+07	1.0433e+08	1.0971e+08	114250137	7.4386e+06	7.6855e+06	7.80437e+06	5.37882e+06	7.02081e+06	4.62556e+06	7.15227e+07	6.62121e+07	6.63028e+07
404NEG	Y	Cer(d18:0+pO/24:0)+HCOO	Cer(d42:0+pO)+HCOO	Cer	(d18:0+pO/24:0)	(d18:0+pO)	(24:0)			C43 H86 O6 N1	712.646	15.2191	0.00810893	0.62961	0.013161	1.03328	2.74158e+07	2.60575e+07	15922071	2.2699e+07	2.97279e+07	2.68268e+07	2.43836e+07	1.41562e+07	1.61979e+07	9.30193e+06	1.91642e+07	1.03871e+07	1.83539e+07	1.84037e+07	1.86345e+07
405NEG	Y	PA(37:2)-H	PA(37:2)-H	PA	(37:2)	(37:2)				C40 H74 O8 N0 P1	713.513	10.6975	0.00907255	0.0620746	9.42207e-10	2.13691	2.0798e+08	2.08312e+08	1.62306e+08	2.173e+08	201665997	1.81858e+08	1.47562e+07	1.39557e+07	1.01176e+07	9.25559e+06	1.55468e+07	9.58034e+06	1.05354e+08	1.07037e+08	1.07017e+08
406NEG	Y	PE(16:0/18:2)-H	PE(34:2)-H	PE	(16:0/18:2)	(16:0)	(18:2)			C39 H73 O8 N1 P1	714.508	10.4609	0.00746097	1.65158	0.00204964	3.39567	7.52632e+07	6.63968e+07	4.59834e+07	6.67976e+07	6.92888e+07	6.68947e+07	1.21962e+08	1.25873e+08	1.23134e+08	9.07147e+07	1.1522e+08	6.82443e+07	9.31524e+07	9.19543e+07	9.31535e+07
408NEG	Y	PA(37:1)-H	PA(37:1)-H	PA	(37:1)	(37:1)				C40 H76 O8 N0 P1	715.528	11.5493	0.00787793	0.0301452	3.84865e-09	1.20178	5.70172e+07	5.73073e+07	4.08548e+07	5.80409e+07	5.34242e+07	4.94374e+07	1.97085e+06	1.78296e+06	1.34864e+06	1.1905e+06	2.06421e+06	1.17118e+06	2.82764e+07	2.86689e+07	2.86626e+07
409NEG	Y	PE(16:0/18:1)-H	PE(34:1)-H	PE	(16:0/18:1)	(16:0)	(18:1)			C39 H75 O8 N1 P1	716.524	11.2434	0.00755857	0.702845	0.0182717	1.51151	4.63818e+07	4.34828e+07	2.90286e+07	3.68102e+07	4.33376e+07	4.64265e+07	3.57308e+07	3.66253e+07	3.02535e+07	2.23253e+07	3.16916e+07	1.58993e+07	3.8714e+07	3.92306e+07	3.92199e+07
412NEG	Y	PA(18:3/20:3)-H	PA(38:6)-H	PA	(18:3/20:3)	(18:3)	(20:3)			C41 H68 O8 N0 P1	719.466	8.99447	0.0154353	0.0957356	8.31001e-08	1.10185	7.33418e+07	6.80364e+07	5.02335e+07	5.33071e+07	6.85134e+07	7.43859e+07	7.79112e+06	7.51142e+06	6.12275e+06	5.17721e+06	6.92221e+06	3.60327e+06	3.29394e+07	3.20938e+07	3.29929e+07
415NEG	Y	PA(20:3/18:2)-H	PA(38:5)-H	PA	(20:3/18:2)	(20:3)	(18:2)			C41 H70 O8 N0 P1	721.481	9.73951	0.018652	0.564758	0.0154997	1.47484	9.45993e+07	5.28083e+07	6.50831e+07	4.14868e+07	5.63535e+07	4.21814e+07	4.11252e+07	3.9979e+07	3.70889e+07	2.50129e+07	3.59246e+07	1.99535e+07	6.06132e+07	6.26268e+07	6.2602e+07
416NEG	Y	PG(16:0/16:0)-H	PG(32:0)-H	PG	(16:0/16:0)	(16:0)	(16:0)			C38 H74 O10 N0 P1	721.503	10.061	0.00790036	0.0725739	1.04694e-11	1.17685	6.43175e+07	6.25299e+07	5.51535e+07	6.63624e+07	6.25884e+07	6.54109e+07	5.12558e+06	5.76259e+06	5.10097e+06	3.65777e+06	4.82114e+06	2.84605e+06	38701640	3.92382e+07	3.9234e+07
417NEG	Y	PA(20:2/18:2)-H	PA(38:4)-H	PA	(20:2/18:2)	(20:2)	(18:2)			C41 H72 O8 N0 P1	723.497	10.4232	0.102556	0.102169	0.000320102	1.07184	1.15153e+08	4.41583e+07	5.99943e+07	8.87353e+07	1.03081e+08	4.46652e+07	1.79129e+07	5.84631e+06	5.17311e+06	1.14582e+07	5.37487e+06	801844	4.78089e+07	3.97032e+07	4.75923e+07
423NEG	Y	PE(17:0/18:2)-H	PE(35:2)-H	PE	(17:0/18:2)	(17:0)	(18:2)			C40 H75 O8 N1 P1	728.524	10.9662	0.0137409	9.7353	5.10844e-05	1.61703	2.86616e+06	2.50556e+06	1.30244e+06	2.00397e+06	2.36669e+06	2.49127e+06	2.91335e+07	2.74254e+07	2.50223e+07	1.46915e+07	2.39209e+07	1.15843e+07	1.22688e+07	1.22741e+07	1.25658e+07
434NEG	Y	PE(18:0/18:3)-H	PE(36:3)-H	PE	(18:0/18:3)	(18:0)	(18:3)			C41 H75 O8 N1 P1	740.524	10.6417	0.0300757	0.438158	0.0014654	1.28174	1.09846e+08	6.70386e+07	4.61546e+07	6.43481e+07	6.66408e+07	6.80191e+07	3.56669e+07	3.6632e+07	3.58023e+07	2.50401e+07	3.33594e+07	18422503	5.85277e+07	5.55632e+07	5.55994e+07
439NEG	Y	PE(18:0/18:2)-H	PE(36:2)-H	PE	(18:0/18:2)	(18:0)	(18:2)			C41 H77 O8 N1 P1	742.539	11.3233	0.0304801	0.45477	0.000155763	1.26904	7.54977e+07	7.20545e+07	4.17774e+07	5.80707e+07	6.89848e+07	6.50703e+07	3.48262e+07	3.56003e+07	3.17842e+07	2.26195e+07	3.21606e+07	1.64836e+07	5.3376e+07	5.34834e+07	5.62994e+07
43POS	Y	Cer(d34:0)+H	Cer(d34:0)+H	Cer	(d34:0)	(d34:0)				C34 H70 O3 N1	540.535	10.3464	0.00779277	0.820726	0.0313775	4.29599	7.09156e+08	568451938	4.9262e+08	6.15094e+08	6.05839e+08	6.34552e+08	6.04068e+08	548842014	5.13558e+08	3.79405e+08	4.74484e+08	4.55358e+08	5.74651e+08	5.82539e+08	5.82414e+08
444NEG	Y	PG(16:0/18:2)-H	PG(34:2)-H	PG	(16:0/18:2)	(16:0)	(18:2)			C40 H74 O10 N0 P1	745.503	9.35533	0.00571555	0.661497	0.00110544	1.10391	2.57524e+07	2.28964e+07	1.80409e+07	2.50971e+07	2.41888e+07	2.45591e+07	1.78429e+07	1.79602e+07	1.75428e+07	1.28077e+07	1.66563e+07	1.01533e+07	2.09544e+07	2.11633e+07	2.0956e+07
449NEG	Y	PG(18:0/16:0)-H	PG(34:0)-H	PG	(18:0/16:0)	(18:0)	(16:0)			C40 H78 O10 N0 P1	749.534	10.9808	0.0153415	0.0984081	9.98291e-06	1.06007	8.38708e+07	6.65405e+07	3.25998e+07	6.03766e+07	6.71054e+07	6.48391e+07	9.50171e+06	7.77638e+06	6.99511e+06	3.32494e+06	6.9937e+06	2.34389e+06	2.92986e+07	3.01036e+07	3.00782e+07
454NEG	Y	PE(18:3/20:4)-H	PE(38:7)-H	PE	(18:3/20:4)	(18:3)	(20:4)			C43 H71 O8 N1 P1	760.492	8.59309	0.00493921	0.00554406	4.64738e-06	1.06678	4.52805e+07	3.90281e+07	2.4854e+07	3.73999e+07	3.77358e+07	3.83895e+07	231337	210402	184896		196429		1.90281e+07	1.91927e+07	1.91909e+07
476NEG	Y	MGDG(18:2/18:3)-H	MGDG(36:5)-H	MGDG	(18:2/18:3)	(18:2)	(18:3)			C45 H75 O10	775.537	9.4266	0.0271789	11.1182	2.27153e-07	1.05852	597551	978519	1.42691e+06	740928	395054	744758	1.00279e+07	1.09287e+07	9.71185e+06	7.90673e+06	9.22244e+06	6.50054e+06	4.04573e+06	3.87155e+06	3.85208e+06
498NEG	Y	PC(16:0/18:3)+HCOO	PC(34:3)+HCOO	PC	(16:0/18:3)	(16:0)	(18:3)			C43 H79 O10 N1 P1	800.545	9.45389	0.0167003	0.0786178	3.00447e-07	1.59155	1.48693e+08	1.20885e+08	8.02804e+07	1.20894e+08	1.23764e+08	1.34289e+08	1.07444e+07	1.07885e+07	1.07319e+07	8.14911e+06	1.04899e+07	6.39332e+06	6.90886e+07	6.91162e+07	7.11206e+07
501NEG	Y	PC(16:0/18:2)+HCOO	PC(34:2)+HCOO	PC	(16:0/18:2)	(16:0)	(18:2)			C43 H81 O10 N1 P1	802.56	10.1778	0.00598295	0.608366	0.00118333	2.98062	2.39586e+08	1.94043e+08	1.34932e+08	2.0193e+08	1.97171e+08	2.02958e+08	134661502	1.35954e+08	1.34213e+08	9.95944e+07	1.30564e+08	7.71788e+07	1.61718e+08	1.61759e+08	1.6342e+08
503NEG	Y	PC(16:0/18:1)+HCOO	PC(34:1)+HCOO	PC	(16:0/18:1)	(16:0)	(18:1)			C43 H83 O10 N1 P1	804.576	10.9422	0.00593578	0.437881	3.02029e-05	1.40763	1.01811e+08	8.32953e+07	5.96701e+07	8.23704e+07	8.48972e+07	9.07777e+07	4.16918e+07	4.28109e+07	4.13187e+07	3.08433e+07	4.09258e+07	2.25853e+07	63656145	6.36718e+07	6.43206e+07
516NEG	Y	PC(17:0/18:2)+HCOO	PC(35:2)+HCOO	PC	(17:0/18:2)	(17:0)	(18:2)			C44 H83 O10 N1 P1	816.576	10.6708	0.0127538	3.74147	1.98264e-05	1.39689	5.45219e+06	4.32777e+06	2.76756e+06	4.37809e+06	4.77337e+06	4.96534e+06	1.89303e+07	1.95242e+07	1.92862e+07	1.39975e+07	1.80663e+07	9.95936e+06	1.11118e+07	1.11146e+07	1.13605e+07
522NEG	Y	PC(18:3/18:3)+HCOO	PC(36:6)+HCOO	PC	(18:3/18:3)	(18:3)	(18:3)			C45 H77 O10 N1 P1	822.529	7.88645	0.0088629	0.0226162	1.59633e-05	1.02513	4.53959e+07	3.50347e+07	2.24671e+07	3.73553e+07	3.83649e+07	3.76589e+07	870070	854410	783128		753294		1.772e+07	1.77195e+07	1.79931e+07
526NEG	Y	PS(39:4)-H	PS(39:4)-H	PS	(39:4)	(39:4)				C45 H79 O10 N1 P1	824.545	8.678	0.0146655	0.12644	1.70996e-06	1.08595	1.0498e+08	8.72082e+07	5.51403e+07	8.74703e+07	9.29302e+07	9.20297e+07	1.63731e+07	1.71504e+07	1.64814e+07	261119	1.52703e+07	181814	5.00054e+07	5.12962e+07	5.12988e+07
529NEG	Y	PC(18:2/18:2)+HCOO	PC(36:4)+HCOO	PC	(18:2/18:2)	(18:2)	(18:2)			C45 H81 O10 N1 P1	826.56	9.43265	0.00573564	0.714704	0.0137075	2.537	1.32204e+08	1.11219e+08	7.33851e+07	1.07457e+08	1.15845e+08	1.15299e+08	8.72108e+07	9.11306e+07	8.99476e+07	6.56369e+07	8.43847e+07	5.0113e+07	97774870	9.84631e+07	9.88935e+07
52POS	Y	Cer(d36:0)+H	Cer(d36:0)+H	Cer	(d36:0)	(d36:0)				C36 H74 O3 N1	568.566	11.5214	0.00544198	0.788138	0.0393844	1.76905	133511774	1.01261e+08	8.4915e+07	102853694	109394303	1.1618e+08	1.13615e+08	8.97763e+07	8.68458e+07	6.10768e+07	8.11676e+07	7.83235e+07	9.89684e+07	9.99049e+07	9.99093e+07
535NEG	Y	PC(18:1/18:2)+HCOO	PC(36:3)+HCOO	PC	(18:1/18:2)	(18:1)	(18:2)			C45 H83 O10 N1 P1	828.576	10.2893	0.00362387	0.656496	0.00114557	1.89092	8.21306e+07	6.87432e+07	4.84448e+07	6.97746e+07	7.29218e+07	7.47833e+07	5.04978e+07	5.04283e+07	4.99966e+07	3.67688e+07	4.75758e+07	3.83592e+07	5.9022e+07	5.93199e+07	5.94389e+07
541NEG	Y	PI(16:0/18:3)-H	PI(34:3)-H	PI	(16:0/18:3)	(16:0)	(18:3)			C43 H76 O13 N0 P1	831.503	8.37193	0.00882204	0.0400986	5.52177e-10	2.59718	2.79811e+08	2.32139e+08	2.15802e+08	2.73096e+08	2.55008e+08	2.6323e+08	1.74255e+07	1.53277e+07	1.26699e+07	251833	1.50783e+07	160212	1.53722e+08	1.56105e+08	1.56084e+08
543NEG	Y	PI(16:0/18:2)-H	PI(34:2)-H	PI	(16:0/18:2)	(16:0)	(18:2)			C43 H78 O13 N0 P1	833.519	9.11385	0.00450546	0.695951	0.00178843	3.41601	2.30961e+08	1.92057e+08	1.69711e+08	2.2966e+08	2.05518e+08	2.14506e+08	1.69424e+08	166883955	1.53415e+08	1.20607e+08	1.55127e+08	9.92022e+07	1.84208e+08	1.85651e+08	1.85654e+08
560NEG	Y	PI(17:0/18:2)-H	PI(35:2)-H	PI	(17:0/18:2)	(17:0)	(18:2)			C44 H80 O13 N0 P1	847.534	9.62924	0.00672092	4.06002	1.3881e-05	1.2563	3.50867e+06	3.03054e+06	2.39851e+06	3.83767e+06	3.58581e+06	3.3558e+06	1.63096e+07	1.56493e+07	1.43065e+07	1.01811e+07	1.48128e+07	8.79214e+06	9.66257e+06	9.66318e+06	9.7758e+06
565NEG	Y	PC(20:3/18:2)+HCOO	PC(38:5)+HCOO	PC	(20:3/18:2)	(20:3)	(18:2)			C47 H83 O10 N1 P1	852.576	9.66437	0.00399091	2.52773	0.0001349	1.52129	1.02184e+07	7.93905e+06	5.23975e+06	8.11987e+06	8.35367e+06	8.53295e+06	2.40853e+07	2.43256e+07	2.29534e+07	1.66192e+07	2.18641e+07	1.25036e+07	1.52583e+07	1.53648e+07	1.53638e+07
593NEG	Y	PS(24:0/20:3)-H	PS(44:3)-H	PS	(24:0/20:3)	(24:0)	(20:3)			C50 H91 O10 N1 P1	896.639	13.6125	0.0132307	3.34025	0.000449386	1.21135	4.75035e+06	4.07244e+06	2.75184e+06	5.05207e+06	3.59039e+06	3.18511e+06	1.51798e+07	1.82842e+07	1.26201e+07	9.82022e+06	1.56805e+07	6.58438e+06	9.57607e+06	9.76387e+06	9.82218e+06
600NEG	Y	DGDG(16:0/18:3)+HCOO	DGDG(34:3)+HCOO	DGDG	(16:0/18:3)	(16:0)	(18:3)			C50 H87 O17	959.595	9.46709	0.0105617	0.604429	0.000271662	1.05166	2.80715e+07	2.62542e+07	1.81393e+07	2.58556e+07	2.44721e+07	2.46969e+07	1.70096e+07	1.71572e+07	1.60356e+07	1.26157e+07	1.58551e+07	1.04737e+07	2.06423e+07	2.10268e+07	2.10224e+07
610NEG	Y	PI(49:3)-H	PI(49:3)-H	PI	(49:3)	(49:3)				C58 H106 O13 N0 P1	1041.74	13.0159	0.00809253	0.000700941	1.6712e-08	1.22778	5.60091e+07	5.19003e+07	3.67816e+07	4.28224e+07	4.99835e+07	5.3968e+07	44170.7	33721.1	28187.1	38906.1	35087.2	24227.5	2.41064e+07	2.445e+07	2.44448e+07
611NEG	Y	DGDG(45:3)-H	DGDG(45:3)-H	DGDG	(45:3)	(45:3)				C60 H107 O15	1067.76	13.29	0.0156108	0.00109669	7.8571e-09	1.41787	7.14424e+07	7.13621e+07	4.97721e+07	5.8531e+07	6.54574e+07	7.23986e+07	89401.5	64853.9	68171.8	104665	56953.6	42526.6	3.17329e+07	3.17414e+07	3.26031e+07
103POS		SiE(18:3)+NH4	SiE(18:3)+NH4	SiE	(18:3)	(18:3)				C47 H82 O2 N1	692.634	21.1188	0.0364419			0.00928703	4.99721e+06	3.33196e+06	843489	3.24778e+06	4.26532e+06	3.3444e+06	183608	99474.3			95318.9		2.48337e+06	2.64653e+06	2.48923e+06
104POS		PA(34:2)+Na	PA(34:2)+Na	PA	(16:0/18:2)	(16:0)	(18:2)			C37 H69 O8 N0 P1 Na1	695.462	10.9952	0.012727	0.7907	0.0481466	0.303332	3.5363e+06	3.85729e+06	2.78298e+06	3.05573e+06	2.56468e+06	3.18929e+06	3.23639e+06	2.75863e+06	2.69591e+06	1.93587e+06	2.58525e+06	1.80039e+06	2.7238e+06	2.6649e+06	2.66435e+06
105POS		CerG1(d18:2/16:1)+H	CerG1(d34:3)+H	CerG1	(d18:2/16:1)	(d18:2)	(16:1)			C40 H74 O8 N1	696.541	9.35222	0.0175368	0.408452	2.6383e-05	0.790211	5.06598e+07	4.23932e+07	2.86632e+07	4.09669e+07	4.41122e+07	4.72375e+07	1.95392e+07	2.15493e+07	1.95246e+07	13783803	1.74126e+07	11950773	3.36091e+07	3.36376e+07	3.46548e+07
106POS		Cer(d18:1+hO/25:0+O)+H	Cer(d43:1+hO+O)+H	Cer	(d18:1+hO/25:0+O)	(d18:1+hO)	(25:0+O)			C43 H86 O5 N1	696.65	14.7465	0.012906	0.158092	1.79952e-06	0.121959	3.18689e+06	3.45336e+06	1.7791e+06	3.14435e+06	3.08918e+06	2.80065e+06	683908	482882	412177	302155	539631	338505	1.97532e+06	1.95392e+06	2.00477e+06
107POS		PA(36:3)+H	PA(36:3)+H	PA	(16:0/20:3)	(16:0)	(20:3)			C39 H72 O8 N0 P1	699.496	10.4785	0.03341	0.199265	0.0154142	0.252298	2.16543e+07	5.4578e+06	3.96405e+06	1.55696e+07	8.27133e+06	6.84864e+06	2.73316e+06	2.84042e+06	2.64625e+06	1.29248e+06	1.9463e+06	849152	5.59944e+06	5.93131e+06	5.94139e+06
108POS		PA(17:0/18:2)+NH4	PA(35:2)+NH4	PA	(17:0/18:2)	(17:0)	(18:2)			C38 H75 O8 N1 P1	704.522	10.9872	0.025304	3.63215	0.000334603	0.65241	2.77014e+06	3.74935e+06	3.30113e+06	2.62736e+06	3.4787e+06	3.66681e+06	1.55075e+07	1.68179e+07	1.28139e+07	8.57833e+06	1.06993e+07	6.74964e+06	7.57063e+06	7.91119e+06	7.91363e+06
109POS		PA(18:3/18:3)+NH4	PA(36:6)+NH4	PA	(18:3/18:3)	(18:3)	(18:3)			C39 H69 O8 N1 P1	710.476	8.42251	0.0164015	0.0380013	1.56982e-07	0.129439	3.17556e+07	2.61386e+07	1.77219e+07	2.93548e+07	2.57276e+07	2.86679e+07	817282	1.58858e+06	891316	1.46927e+06	922200	367483	1.46594e+07	1.50866e+07	1.50811e+07
10POS		So(d20:1)+H	So(d20:1)+H	So	(d20:1)	(d20:1)				C20 H42 O2 N1	328.321	3.58422	0.0184607	0.98612	0.841879	0.161783	776352	720466	609756	811389	602277	733332	762566	781596	668340	565477	743652	672902	844754	844885	818091
110POS		Cer(d18:1+hO/26:0+O)+H	Cer(d44:1+hO+O)+H	Cer	(d18:1+hO/26:0+O)	(d18:1+hO)	(26:0+O)			C44 H88 O5 N1	710.666	15.3942	0.0149814	0.183302	1.47969e-06	0.128628	2.77027e+06	3.19516e+06	1.75576e+06	2.89942e+06	2.70183e+06	3.15233e+06	695778	469968	522065	340035	648447	343570	1.82434e+06	1.79989e+06	1.85451e+06
111POS		PA(18:3/18:2)+NH4	PA(36:5)+NH4	PA	(18:3/18:2)	(18:3)	(18:2)			C39 H71 O8 N1 P1	712.491	8.69731	0.0125412	0.0502738	3.27364e-07	0.337461	1.10551e+08	8.53686e+07	5.87302e+07	9.56258e+07	9.43629e+07	1.00892e+08	5.74819e+06	5.25561e+06	5.06601e+06	4.36858e+06	4.28214e+06	2.70535e+06	7.45169e+07	7.52491e+07	7.33968e+07
112POS		PE(16:0/16:0)+Na	PE(32:0)+Na	PE	(16:0/16:0)	(16:0)	(16:0)			C37 H74 O8 N1 P1 Na1	714.504	9.75191	0.0134602	0.0987368	0.00054262	0.862685	2.52698e+08	2.01511e+08	1.32586e+08	2.15478e+08	2.22676e+08	4.52694e+08	2.88687e+07	2.89005e+07	2.92547e+07	2.09352e+07	2.42791e+07	1.36598e+07	117985429	1.18284e+08	120898277
113POS		PA(18:2/18:2)+NH4	PA(36:4)+NH4	PA	(18:2/18:2)	(18:2)	(18:2)			C39 H73 O8 N1 P1	714.507	10.5432	0.0143038	0.474523	0.000146823	0.658292	2.88578e+07	3.16526e+07	1.87254e+07	2.16493e+07	2.57192e+07	2.65953e+07	1.40133e+07	1.35647e+07	1.35483e+07	9.74124e+06	1.45664e+07	7.26287e+06	2.2416e+07	2.18801e+07	2.18598e+07
114POS		PA(18:2/18:2)+NH4	PA(36:4)+NH4	PA	(18:2/18:2)	(18:2)	(18:2)			C39 H73 O8 N1 P1	714.507	11.0075	0.0491459	0.408366	0.00469826	0.611053	1.36929e+07	3.0463e+07	2.44197e+07	3.65513e+07	3.31656e+07	1.32925e+07	1.13034e+07	1.11317e+07	1.05988e+07	8.73656e+06	1.2581e+07	7.55049e+06	1.8595e+07	1.71391e+07	1.70583e+07
115POS		PA(18:2/18:2)+NH4	PA(36:4)+NH4	PA	(18:2/18:2)	(18:2)	(18:2)			C39 H73 O8 N1 P1	714.507	9.44395	0.0419566	0.188027	4.76229e-05	0.931612	2.02423e+08	1.16797e+08	9.18722e+07	1.56276e+08	1.83804e+08	1.33664e+08	4.548e+07	3.31664e+07	3.0714e+07	2.1964e+07	2.37586e+07	1.12904e+07	8.96644e+07	9.66948e+07	9.63126e+07
118POS		PE(16:0/18:2)+H	PE(34:2)+H	PE	(16:0/18:2)	(16:0)	(18:2)			C39 H75 O8 N1 P1	716.522	10.4804	0.0183846	0.72885	0.0618824	2.42224	2.97569e+08	2.21693e+08	133588504	223467434	2.50375e+08	2.24754e+08	1.9838e+08	2.10177e+08	1.88616e+08	1.21447e+08	1.74548e+08	9.18337e+07	2.23703e+08	2.3112e+08	2.30834e+08
11POS		Cer(d20:0)+H	Cer(d20:0)+H	Cer	(d20:0)	(d20:0)				C20 H42 O3 N1	344.316	2.49485	0.00332152	0.888748	0.161543	0.212185	1.39917e+06	1.49666e+06	1.24893e+06	1.44886e+06	1.14992e+06	1.43192e+06	1.27112e+06	1.48457e+06	1.16115e+06	884934	1.34116e+06	1.12299e+06	1.60366e+06	1.61399e+06	1.60647e+06
120POS		PA(36:3)+Na	PA(36:3)+Na	PA	(16:0/20:3)	(16:0)	(20:3)			C39 H71 O8 N0 P1 Na1	721.478	10.9756	0.0206313	0.585321	0.00120079	0.262685	3.95958e+06	3.12068e+06	2.17454e+06	3.03275e+06	3.60411e+06	3.45953e+06	2.32342e+06	2.06321e+06	2.19968e+06	1.52791e+06	1.91624e+06	1.29618e+06	2.48497e+06	2.57544e+06	2.57642e+06
121POS		PC(32:1)+H	PC(32:1)+H	PC	(32:1)	(32:1)				C40 H79 O8 N1 P1	732.554	10.0886	0.0222603	0.199257	5.89788e-09	0.594326	6.34745e+07	5.38103e+07	5.23279e+07	5.37639e+07	5.17173e+07	5.03083e+07	1.45265e+07	1.27405e+07	8.69069e+06	7.57236e+06	1.4547e+07	6.76179e+06	5.05701e+07	5.21874e+07	5.28055e+07
122POS		PC(32:0)+H	PC(32:0)+H	PC	(32:0)	(32:0)				C40 H81 O8 N1 P1	734.569	10.9213	0.0337022	0.338896	2.20515e-05	0.486452	2.61898e+07	1.89134e+07	1.69221e+07	2.23096e+07	1.59792e+07	1.62151e+07	7.30902e+06	7.20054e+06	6.70354e+06	5.80852e+06	7.77534e+06	4.6944e+06	1.51487e+07	1.42807e+07	1.51474e+07
123POS		PE(18:3/18:3)+H	PE(36:6)+H	PE	(18:3/18:3)	(18:3)	(18:3)			C41 H71 O8 N1 P1	736.491	8.19699	0.0472615	0.00741996	1.31803e-06	0.13676	8.46863e+07	6.29007e+07	3.77199e+07	6.64953e+07	7.25517e+07	6.50952e+07	554918	515206	557050	482083	515952	264488	2.9358e+07	3.19061e+07	3.18938e+07
124POS		PE(16:0/18:3)+Na	PE(34:3)+Na	PE	(16:0/18:3)	(16:0)	(18:3)			C39 H72 O8 N1 P1 Na1	736.489	9.76659	0.00897215	0.0780506	6.0095e-08	0.101945	4.66527e+06	5.43189e+06	3.36984e+06	4.01725e+06	4.21973e+06	4.64334e+06	338266	399934	401867	319321	324653	272383	3.03184e+06	2.98489e+06	2.98554e+06
125POS		PE(18:3/18:2)+H	PE(36:5)+H	PE	(18:3/18:2)	(18:3)	(18:2)			C41 H73 O8 N1 P1	738.507	8.98388	0.0167075	0.123971	3.4303e-06	0.509308	8.50407e+07	6.12457e+07	3.9309e+07	6.44652e+07	7.18451e+07	6.63414e+07	9.51794e+06	9.39691e+06	9.31688e+06	6.7762e+06	8.25993e+06	4.86346e+06	3.58187e+07	3.65849e+07	3.70227e+07
127POS		PE(16:0/18:1)+Na	PE(34:1)+Na	PE	(16:0/18:1)	(16:0)	(18:1)			C39 H76 O8 N1 P1 Na1	740.52	10.1253	0.0074246	0.070708	4.25591e-07	0.459998	1.28915e+08	1.19747e+08	6.83778e+07	1.04718e+08	1.09164e+08	1.17806e+08	9.86308e+06	1.02297e+07	7.48977e+06	6.42869e+06	7.71144e+06	4.14758e+06	5.94728e+07	6.02515e+07	6.02368e+07
128POS		PA(18:0/20:4)+NH4	PA(38:4)+NH4	PA	(18:0/20:4)	(18:0)	(20:4)			C41 H77 O8 N1 P1	742.538	10.6386	0.0176352	0.78514	0.111263	1.13728	5.92473e+07	3.80437e+07	4.76482e+07	4.43825e+07	5.08082e+07	4.07594e+07	4.56894e+07	4.76769e+07	44896168	2.65942e+07	3.72345e+07	1.84461e+07	6.86081e+07	6.93532e+07	7.10081e+07
12POS		So(d20:0+pO)+H	So(d20:0+pO)+H	So	(d20:0+pO)	(d20:0+pO)				C20 H44 O3 N1	346.332	2.3	0.0133333	0.880026	0.161201	1.81199	1.12647e+08	9.34177e+07	8.60534e+07	1.11694e+08	9.29932e+07	1.09238e+08	1.05497e+08	1.03066e+08	8.49703e+07	6.22857e+07	8.32131e+07	9.43015e+07	1.12132e+08	1.12166e+08	1.14759e+08
130POS		PA(18:0/20:4)+NH4	PA(38:4)+NH4	PA	(18:0/20:4)	(18:0)	(20:4)			C41 H77 O8 N1 P1	742.538	10.9766	0.0114317	0.293987	4.7676e-06	0.553972	3.85744e+07	3.0576e+07	2.1808e+07	2.75397e+07	2.96037e+07	2.95581e+07	1.05891e+07	10336595	9.74553e+06	6.9479e+06	9.07919e+06	5.53135e+06	2.09792e+07	2.13963e+07	2.14039e+07
131POS		PE(16:0/20:2)+H	PE(36:2)+H	PE	(16:0/20:2)	(16:0)	(20:2)			C41 H79 O8 N1 P1	744.554	11.3221	0.159784	0.287959	0.000106254	0.643152	53760261	4.44899e+07	2.1399e+07	3.45476e+07	4.38857e+07	4.53506e+07	1.34428e+07	1.37338e+07	1.35095e+07	9.51545e+06	1.22368e+07	7.66044e+06	2.07988e+07	2.12025e+07	2.73928e+07
132POS		PC(33:1)+H	PC(33:1)+H	PC	(33:1)	(33:1)				C41 H81 O8 N1 P1	746.569	10.4817	0.0194787	2.95467	0.000190868	0.415273	2.03288e+06	2.33154e+06	746830	1.28093e+06	1.75104e+06	1.38211e+06	5.52553e+06	5.57689e+06	5.32876e+06	4.41628e+06	4.8825e+06	2.41426e+06	3.00965e+06	3.00651e+06	3.11069e+06
133POS		PE(36:1)+H	PE(36:1)+H	PE	(36:1)	(36:1)				C41 H81 O8 N1 P1	746.569	12.1738	0.0125067	0.110542	5.31625e-07	0.293863	3.03331e+07	2.41037e+07	1.61714e+07	2.50386e+07	2.55754e+07	2.73177e+07	3.16923e+06	3.32739e+06	3.18636e+06	2.21739e+06	2.88811e+06	1.63139e+06	1.6027e+07	1.60345e+07	1.63805e+07
134POS		PC(34:4)+H	PC(34:4)+H	PC	(34:4)	(34:4)				C42 H77 O8 N1 P1	754.538	8.38986	0.0214904	0.0403507	1.5837e-07	0.188272	5.17197e+07	4.87971e+07	3.41573e+07	4.199e+07	3.72618e+07	3.39351e+07	1.95742e+06	1.88764e+06	1.45435e+06	1.32041e+06	2.16869e+06	1.21285e+06	3.29607e+07	3.29962e+07	3.4221e+07
135POS		DG(22:0/22:0)+NH4	DG(44:0)+NH4	DG	(22:0/22:0)	(22:0)	(22:0)			C47 H96 O5 N1	754.728	20.7621	0.00930706	0.439053	0.0321863	0.288827	8.42134e+06	8.31528e+06	2.45198e+06	2.85576e+06	9.60138e+06	8.09042e+06	6.31659e+06	1.28206e+06	2.87278e+06	1.23653e+06	3.64325e+06	2.09505e+06	7.5637e+06	7.56417e+06	7.68653e+06
136POS		PC(34:3)+H	PC(34:3)+H	PC	(16:0/18:3)	(16:0)	(18:3)			C42 H79 O8 N1 P1	756.554	9.45785	0.0115771	0.0439847	3.30895e-06	0.800616	8.98976e+08	6.82529e+08	3.80966e+08	6.50238e+08	6.27519e+08	7.15059e+08	3.42422e+07	3.70846e+07	3.35439e+07	2.31904e+07	3.02425e+07	1.56685e+07	3.42605e+08	3.42768e+08	3.49603e+08
137POS		PC(34:3)+H	PC(34:3)+H	PC	(34:3)	(34:3)				C42 H79 O8 N1 P1	756.554	9.12733	0.0178826	0.276269	2.39286e-06	0.599678	4.98851e+07	4.49172e+07	3.47746e+07	4.06834e+07	3.67136e+07	3.505e+07	1.51486e+07	1.38775e+07	9.9235e+06	6.98746e+06	1.55697e+07	5.35692e+06	3.6791e+07	3.68162e+07	3.79552e+07
138POS		PC(16:1/18:1)+H	PC(34:2)+H	PC	(16:1/18:1)	(16:1)	(18:1)			C42 H81 O8 N1 P1	758.569	10.8116	0.0098688	0.108491	0.00925666	0.237487	1.93707e+07	4.05361e+07	1.08468e+07	1.19649e+07	1.04283e+07	1.13214e+07	2.04098e+06	2.0258e+06	2.99004e+06	1.30919e+06	1.86825e+06	1.09956e+06	8.94221e+06	8.88774e+06	9.06075e+06
13POS		So(d20:0+pO)+H	So(d20:0+pO)+H	So	(d20:0+pO)	(d20:0+pO)				C20 H44 O3 N1	346.332	3.333	0.0122414	0.709311	0.0115143	0.150657	923067	1.013e+06	769281	773276	793709	1.03045e+06	727705	882408	572345	405100	630784	542983	887284	897805	876090
140POS		PE(37:2)+H	PE(37:2)+H	PE	(37:2)	(37:2)				C42 H81 O8 N1 P1	758.569	10.175	0.0262105	0.187897	1.70388e-06	0.307334	2.11484e+07	1.55473e+07	1.33437e+07	1.50571e+07	1.48695e+07	1.30229e+07	4.20585e+06	3.34777e+06	2.30603e+06	2.11738e+06	3.75915e+06	1.73619e+06	1.36839e+07	1.35181e+07	1.4211e+07
141POS		PE(36:5)+Na	PE(36:5)+Na	PE	(18:3/18:2)	(18:3)	(18:2)			C41 H72 O8 N1 P1 Na1	760.489	8.98388	0.0243489	0.343267	1.55274e-05	0.0997446	1.06229e+06	834726	594724	792481	896871	773568	304835	339165	375690	229749	284670	166664	705196	735281	705043
143POS		PC(34:0)+H	PC(34:0)+H	PC	(34:0)	(34:0)				C42 H85 O8 N1 P1	762.601	11.8569	0.0152913	0.215865	2.5933e-06	0.142706	3.18693e+06	3.40273e+06	1.88225e+06	2.78974e+06	2.42611e+06	2.7676e+06	611473	632399	514198	532138	794510	467426	1.63679e+06	1.59388e+06	1.63692e+06
144POS		PE(18:1/18:2)+Na	PE(36:3)+Na	PE	(18:1/18:2)	(18:1)	(18:2)			C41 H76 O8 N1 P1 Na1	764.52	9.381	0.0147695	0.0540242	1.81413e-06	0.220082	4.32404e+07	3.5586e+07	1.97496e+07	3.32698e+07	3.89673e+07	3.43592e+07	1.51822e+06	2.19319e+06	1.80493e+06	47503.9	1.78655e+06	3.73388e+06	1.75446e+07	1.77009e+07	1.80566e+07
145POS		PA(20:3/20:3)+NH4	PA(40:6)+NH4	PA	(20:3/20:3)	(20:3)	(20:3)			C43 H77 O8 N1 P1	766.538	10.066	0.0177412	1.06358	0.644884	0.888642	2.51325e+07	2.20197e+07	1.35818e+07	2.0371e+07	1.96299e+07	2.13512e+07	2.53168e+07	2.65225e+07	25470983	1.76941e+07	2.22266e+07	1.26167e+07	1.94797e+07	2.01102e+07	2.00694e+07
146POS		PE(18:1/20:3)+H	PE(38:4)+H	PE	(18:1/20:3)	(18:1)	(20:3)			C43 H79 O8 N1 P1	768.554	10.6332	0.020584	0.198934	6.80067e-05	0.427648	3.66026e+07	2.99922e+07	3.01343e+07	2.69388e+07	5.12385e+07	3.0655e+07	4.48274e+06	1.72841e+07	4.6877e+06	3.46209e+06	4.23981e+06	6.73672e+06	1.50108e+07	1.55622e+07	1.55557e+07
147POS		PG(18:0/16:0)+NH4	PG(34:0)+NH4	PG	(18:0/16:0)	(18:0)	(16:0)			C40 H83 O10 N1 P1	768.575	10.9843	0.00903805	0.40924	6.58526e-07	0.383585	8.44902e+06	1.05811e+07	1.00665e+07	9.51156e+06	1.11677e+07	1.02161e+07	4.87477e+06	4.64358e+06	4.81084e+06	2.9925e+06	4.3743e+06	2.85511e+06	8.62019e+06	8.62035e+06	8.75592e+06
148POS		PE(18:0/20:3)+H	PE(38:3)+H	PE	(18:0/20:3)	(18:0)	(20:3)			C43 H81 O8 N1 P1	770.569	11.7575	0.0293915	0.266097	0.00310929	0.332441	1.2074e+07	1.02733e+07	7.04417e+06	2.264e+07	9.54957e+06	1.00331e+07	3.68109e+06	4.02075e+06	3.57525e+06	2.63636e+06	3.25893e+06	1.88394e+06	7.91215e+06	7.94217e+06	8.33684e+06
149POS		PE(18:1/20:2)+H	PE(38:3)+H	PE	(18:1/20:2)	(18:1)	(20:2)			C43 H81 O8 N1 P1	770.569	11.4116	0.0726006	0.0981999	1.80237e-06	0.167977	1.2196e+07	9.99706e+06	5.89836e+06	8.5436e+06	9.88339e+06	9.18618e+06	1.01477e+06	1.13788e+06	1.0966e+06	730447	922081	568396	5.63004e+06	6.37149e+06	5.6345e+06
14POS		Cer(d22:0)+H	Cer(d22:0)+H	Cer	(d22:0)	(d22:0)				C22 H46 O3 N1	372.347	3.314	0.00587301	0.981348	0.857676	0.141048	541629	653057	459327	636147	460019	541303	570645	699271	480030	376519	577973	525652	637962	637982	631504
150POS		PC(35:3)+H	PC(35:3)+H	PC	(35:3)	(35:3)				C43 H81 O8 N1 P1	770.569	9.97058	0.00796148	0.402966	0.000262751	0.349997	1.17802e+07	9.03633e+06	5.30919e+06	7.83339e+06	8.57209e+06	9.0985e+06	4.27545e+06	4.10071e+06	3.95478e+06	2.67066e+06	3.81372e+06	1.98966e+06	6.39001e+06	6.47872e+06	6.47917e+06
152POS		PE(38:2)+H	PE(38:2)+H	PE	(38:2)	(38:2)				C43 H83 O8 N1 P1	772.585	12.3466	0.0991681	0.594095	0.0105051	0.382773	7.17825e+06	6.89952e+06	3.91642e+06	5.62469e+06	6.62526e+06	9.93107e+06	4.42963e+06	4.98408e+06	4.31681e+06	3.23455e+06	3.9072e+06	2.99564e+06	4.80458e+06	5.68495e+06	4.81308e+06
153POS		PC(17:0/18:2)+H	PC(35:2)+H	PC	(17:0/18:2)	(17:0)	(18:2)			C43 H83 O8 N1 P1	772.585	10.9349	0.0116645	0.247714	8.30288e-06	0.39585	2.39175e+07	2.09204e+07	1.27277e+07	2.06645e+07	1.70571e+07	1.73011e+07	5.30425e+06	6.1377e+06	5.51898e+06	3.50351e+06	5.03574e+06	2.38948e+06	1.18498e+07	1.18466e+07	1.16105e+07
154POS		PG(34:0)+Na	PG(34:0)+Na	PG	(18:0/16:0)	(18:0)	(16:0)			C40 H79 O10 N0 P1 Na1	773.53	10.9843	0.0138086	0.564362	0.00118392	0.203489	1.53161e+06	2.31631e+06	2.19543e+06	1.98642e+06	2.52217e+06	1.85208e+06	1.65696e+06	1.34237e+06	1.23119e+06	758241	1.22338e+06	788207	1.95058e+06	1.95267e+06	1.99864e+06
155POS		PC(35:1)+H	PC(35:1)+H	PC	(35:1)	(35:1)				C43 H85 O8 N1 P1	774.601	11.4271	0.0153515	1.84834	0.00254889	0.618724	7.12154e+06	6.62394e+06	3.62146e+06	5.53988e+06	5.98684e+06	5.0028e+06	1.23995e+07	1.24295e+07	1.21021e+07	8.3776e+06	1.13541e+07	5.98956e+06	9.99387e+06	9.99647e+06	1.02633e+07
156POS		PE(38:1)+H	PE(38:1)+H	PE	(38:1)	(38:1)				C43 H85 O8 N1 P1	774.601	13.2868	0.0122551	0.199646	3.37973e-06	0.162426	4.61606e+06	4.11525e+06	2.38479e+06	3.71843e+06	3.74802e+06	4.47153e+06	795001	983458	734868	617811	906265	565257	2.60144e+06	2.65854e+06	2.60446e+06
157POS		PC(18:3/18:3)+H	PC(36:6)+H	PC	(18:3/18:3)	(18:3)	(18:3)			C44 H77 O8 N1 P1	778.538	7.90193	0.00783589	0.0146145	4.3585e-06	0.0602369	1.73964e+08	1.28344e+08	6.66792e+07	1.3171e+08	1.41286e+08	1.40892e+08	2.27791e+06	2.31242e+06	2.19276e+06	1.60683e+06	1.89111e+06	1.16028e+06	6.06257e+07	6.13359e+07	6.15384e+07
158POS		PC(16:0/18:3)+Na	PC(34:3)+Na	PC	(16:0/18:3)	(16:0)	(18:3)			C42 H78 O8 N1 P1 Na1	778.536	9.45785	0.023315	0.238124	1.18577e-06	0.220546	7.2721e+06	6.1956e+06	4.34768e+06	5.39348e+06	5.35342e+06	6.3875e+06	1.61972e+06	1.61543e+06	1.57442e+06	1.20885e+06	1.39776e+06	906213	4.59068e+06	4.55491e+06	4.75736e+06
159POS		PC(16:0/18:2)+Na	PC(34:2)+Na	PC	(16:0/18:2)	(16:0)	(18:2)			C42 H80 O8 N1 P1 Na1	780.551	10.1769	0.00712006	2.58672	2.97974e-06	0.869734	8.34579e+06	8.00835e+06	5.93158e+06	8.21812e+06	7.95132e+06	7.94375e+06	2.19495e+07	2.28623e+07	2.2117e+07	1.7797e+07	2.0425e+07	1.48701e+07	9.35717e+06	9.24219e+06	9.35704e+06
15POS		Cer(d24:1)+H	Cer(d24:1)+H	Cer	(d24:1)	(d24:1)				C24 H48 O3 N1	398.363	3.522	0.00954409	1.04412	0.596021	0.126906	415292	460645	354684	445617	388718	422270	437330	544361	387265	347414	485763	394837	479081	487698	486292
161POS		PC(16:0/18:1)+Na	PC(34:1)+Na	PC	(16:0/18:1)	(16:0)	(18:1)			C42 H82 O8 N1 P1 Na1	782.567	10.959	0.00718005	1.0836	0.612789	0.759782	1.93525e+07	1.66154e+07	1.03678e+07	1.35739e+07	1.31526e+07	1.62988e+07	2.02167e+07	2.10298e+07	1.84963e+07	1.17809e+07	1.65884e+07	8.71914e+06	1.49875e+07	1.49883e+07	1.51751e+07
162POS		PC(36:4)+H	PC(36:4)+H	PC	(36:4)	(36:4)				C44 H81 O8 N1 P1	782.569	9.84123	0.0915312	0.27777	7.1267e-07	0.981621	1.06101e+08	1.04223e+08	7.07311e+07	1.06338e+08	9.56529e+07	110794413	2.65473e+07	3.37344e+07	3.38688e+07	2.37247e+07	2.99136e+07	1.71624e+07	9.68818e+07	9.66543e+07	8.2198e+07
165POS		PS(16:0/20:3)+H	PS(36:3)+H	PS	(16:0/20:3)	(16:0)	(20:3)			C42 H77 O10 N1 P1	786.528	9.66558	0.0354274	4.00702	0.00011421	0.22127	611646	252319	253872	436856	298954	137845	1.69691e+06	1.81893e+06	1.23436e+06	1.2689e+06	1.10117e+06	859668	1.03933e+06	1.05496e+06	1.1113e+06
167POS		PC(36:1)+H	PC(36:1)+H	PC	(36:1)	(36:1)				C44 H87 O8 N1 P1	788.616	11.9255	0.00704984	0.101232	1.2165e-06	0.576216	1.33938e+08	1.06229e+08	6.55994e+07	1.02071e+08	1.07886e+08	1.14027e+08	1.20673e+07	1.30235e+07	1.16616e+07	9.13069e+06	1.13879e+07	6.47959e+06	5.93897e+07	5.94172e+07	6.01314e+07
168POS		PE(38:3)+Na	PE(38:3)+Na	PE	(38:3)	(38:3)				C43 H80 O8 N1 P1 Na1	792.551	10.421	0.0354508	0.45042	0.000327794	0.397404	1.2676e+07	1.07274e+07	5.9241e+06	9.72013e+06	9.79393e+06	10134367	5.22385e+06	5.63401e+06	4.90865e+06	3.49033e+06	4.65973e+06	2.64735e+06	7.03443e+06	7.02365e+06	6.6062e+06
169POS		PE(20:2/20:3)+H	PE(40:5)+H	PE	(20:2/20:3)	(20:2)	(20:3)			C45 H81 O8 N1 P1	794.569	11.0175	0.00551622	0.294202	1.67684e-06	0.492732	2.8177e+07	2.54286e+07	1.69838e+07	2.25473e+07	2.34242e+07	2.41231e+07	8.35567e+06	8.16566e+06	8.16595e+06	5.45481e+06	6.87184e+06	4.37549e+06	1.75456e+07	1.76485e+07	1.77402e+07
16POS		Cer(d26:0)+H	Cer(d26:0)+H	Cer	(d26:0)	(d26:0)				C26 H54 O3 N1	428.41	5.06174	0.00480699	0.905784	0.497076	0.123399	633293	309896	393918	493118	513192	453780	594293	472528	353774	289247	387801	436014	511460	506770	510341
170POS		PC(35:2)+Na	PC(35:2)+Na	PC	(17:0/18:2)	(17:0)	(18:2)			C43 H82 O8 N1 P1 Na1	794.567	10.657	0.0402845	0.968635	0.864103	0.327979	3.55217e+06	3.74464e+06	1.38947e+06	2.88474e+06	3.80831e+06	3.59805e+06	3.76617e+06	4.11316e+06	3.70827e+06	2.27518e+06	3.07521e+06	1.44418e+06	926593	926584	992780
171POS		PC(35:1)+Na	PC(35:1)+Na	PC	(35:1)	(35:1)				C43 H84 O8 N1 P1 Na1	796.583	11.4271	0.0830618	0.308975	9.30259e-05	0.138122	2.65464e+06	2.20093e+06	1.36473e+06	1.65358e+06	1.69802e+06	1.80257e+06	723957	735677	802489	380061	633476	238762	1.36215e+06	1.57464e+06	1.37417e+06
172POS		PE(20:0/20:3)+H	PE(40:3)+H	PE	(20:0/20:3)	(20:0)	(20:3)			C45 H85 O8 N1 P1	798.601	12.7872	0.0123505	0.200872	2.1147e-05	0.175018	5.40308e+06	4.89872e+06	2.69369e+06	3.67929e+06	5.80252e+06	4.37975e+06	1.09063e+06	1.04459e+06	1.02874e+06	704022	982092	544761	2.99745e+06	2.99884e+06	3.06273e+06
173POS		PC(37:3)+H	PC(37:3)+H	PC	(37:3)	(37:3)				C45 H85 O8 N1 P1	798.601	10.9965	0.00186795	1.00293	0.98328	1.01338	3.47441e+07	3.24561e+07	2.16929e+07	2.74879e+07	2.62682e+07	2.83197e+07	3.55242e+07	3.65668e+07	3.27204e+07	2.04403e+07	2.98651e+07	1.63534e+07	3.19989e+07	3.20337e+07	3.21155e+07
174POS		CerG1(d18:2/22:0+O)+H	CerG1(d40:2+O)+H	CerG1	(d18:2/22:0+O)	(d18:2)	(22:0+O)			C46 H88 O9 N1	798.645	12.4646	0.0117162	0.565776	0.017877	0.230852	2.92643e+06	2.85119e+06	879378	2.52435e+06	2.83399e+06	3.58678e+06	1.7627e+06	1.86934e+06	1.55049e+06	1.15552e+06	1.52924e+06	960012	2.42345e+06	2.47456e+06	2.47195e+06
175POS		PE(40:2)+H	PE(40:2)+H	PE	(40:2)	(40:2)				C45 H87 O8 N1 P1	800.616	13.5753	0.0147694	2.16833	0.000722124	0.401759	2.51741e+06	2.81712e+06	1.10836e+06	1.85802e+06	1.86033e+06	1.91744e+06	4.94018e+06	5.52749e+06	4.915e+06	3.62364e+06	4.51237e+06	2.67185e+06	4.37133e+06	4.48491e+06	4.48528e+06
176POS		PC(19:1/18:1)+H	PC(37:2)+H	PC	(19:1/18:1)	(19:1)	(18:1)			C45 H87 O8 N1 P1	800.616	11.6226	0.0738514	0.485838	0.00364692	0.26005	6.30218e+06	3.32865e+06	3.50247e+06	3.14739e+06	3.68804e+06	3.12406e+06	2.0987e+06	2.16005e+06	2.063e+06	1.61039e+06	2.12264e+06	1.16456e+06	3.36419e+06	3.83837e+06	3.8308e+06
177POS		PE(40:1)+H	PE(40:1)+H	PE	(40:1)	(40:1)				C45 H89 O8 N1 P1	802.632	14.5294	0.00630431	0.931924	0.746246	0.17598	1.41535e+06	608808	495322	640253	1.40698e+06	881474	976137	1.04862e+06	883534	699713	948611	520679	1.33476e+06	1.33517e+06	1.34959e+06
178POS		PC(18:2/18:2)+Na	PC(36:4)+Na	PC	(18:2/18:2)	(18:2)	(18:2)			C44 H80 O8 N1 P1 Na1	804.551	9.44389	0.0194018	3.66956	2.8293e-06	0.743158	4.04144e+06	4.58924e+06	4.14471e+06	3.81586e+06	3.93267e+06	3.50544e+06	1.58274e+07	1.75749e+07	1.61663e+07	1.35323e+07	1.53546e+07	9.72162e+06	6.1751e+06	6.17426e+06	5.96948e+06
179POS		PC(38:6)+H	PC(38:6)+H	PC	(38:6)	(38:6)				C46 H81 O8 N1 P1	806.569	9.01453	0.0494604	0.327872	0.00422255	0.585109	5.47135e+07	2.79824e+07	1.50216e+07	2.66111e+07	2.71687e+07	2.84027e+07	1.23573e+07	1.152e+07	1.16806e+07	7.46773e+06	1.03966e+07	5.56189e+06	1.86471e+07	1.86535e+07	2.0295e+07
17POS		Cer(d26:0+pO)+H	Cer(d26:0+pO)+H	Cer	(d26:0+pO)	(d26:0+pO)				C26 H54 O4 N1	444.405	3.12763	0.00559144	0.769057	0.00564439	0.422564	6.85716e+06	5.72288e+06	5.24622e+06	6.78531e+06	6.16051e+06	6.84463e+06	5.55969e+06	5.3989e+06	4.80084e+06	3.48608e+06	4.57193e+06	5.11196e+06	6.63179e+06	6.69687e+06	6.696e+06
181POS		CerG1(d18:2/24:1)+H	CerG1(d42:3)+H	CerG1	(d18:2/24:1)	(d18:2)	(24:1)			C48 H90 O8 N1	808.666	13.6075	0.0215553	0.697308	0.126017	0.203609	1.95978e+06	2.09454e+06	321345	1.80943e+06	1.90414e+06	1.83726e+06	1.54207e+06	1.41303e+06	1.23601e+06	869039	1.16622e+06	695458	1.76365e+06	1.76407e+06	1.83055e+06
182POS		PC(38:4)+H	PC(38:4)+H	PC	(18:1/20:3)	(18:1)	(20:3)			C46 H85 O8 N1 P1	810.601	10.3765	0.0835305	0.105589	0.000546622	0.535619	1.32799e+08	108337980	5.07691e+07	3.15122e+07	9.76846e+07	1.05912e+08	1.04852e+07	1.13889e+07	1.07236e+07	7.26315e+06	1.04255e+07	5.36051e+06	5.42605e+07	5.41084e+07	4.67069e+07
183POS		PC(36:1)+Na	PC(36:1)+Na	PC	(36:1)	(36:1)				C44 H86 O8 N1 P1 Na1	810.598	11.9255	0.00522923	0.189879	8.41016e-06	0.12546	3.29055e+06	2.67476e+06	1.56905e+06	2.14382e+06	2.62064e+06	2.4685e+06	526839	570061	530141	370874	535612	270474	1.60302e+06	1.61578e+06	1.61895e+06
184POS		PC(38:4)+H	PC(38:4)+H	PC	(38:4)	(38:4)				C46 H85 O8 N1 P1	810.601	10.8328	0.149076	0.249776	0.00360601	0.446977	3.5808e+07	5.35272e+06	1.55388e+07	2.8801e+07	3.01421e+07	3.35946e+07	4.43617e+06	4.16858e+06	5.05373e+06	8.78645e+06	9.17044e+06	5.66043e+06	1.0634e+07	8.09362e+06	1.06016e+07
185POS		PC(38:3)+H	PC(38:3)+H	PC	(38:3)	(38:3)				C46 H87 O8 N1 P1	812.616	11.4489	0.00539073	0.231028	2.66244e-05	0.417605	2.9965e+07	2.33951e+07	1.29201e+07	2.07281e+07	2.09975e+07	2.36218e+07	6.14836e+06	6.03966e+06	5.73981e+06	4.14832e+06	5.38889e+06	2.9446e+06	1.38812e+07	1.40124e+07	1.40109e+07
186POS		PC(38:3)+H	PC(38:3)+H	PC	(38:3)	(38:3)				C46 H87 O8 N1 P1	812.616	11.1427	0.0170808	0.0735239	1.59819e-06	0.290498	5.2615e+07	4.46138e+07	2.432e+07	4.04252e+07	4.12804e+07	4.22148e+07	3.6219e+06	3.68837e+06	3.3399e+06	2.33967e+06	3.43224e+06	1.62577e+06	2.40955e+07	2.40984e+07	2.4817e+07
187POS		PC(38:2)+H	PC(38:2)+H	PC	(38:2)	(38:2)				C46 H89 O8 N1 P1	814.632	11.9265	0.0183584	0.040741	7.51496e-07	0.104599	1.59229e+07	12648418	7.71593e+06	1.19661e+07	1.25066e+07	1.35431e+07	579818	596396	521936	376683	614433	337913	6.13862e+06	6.33818e+06	6.3379e+06
188POS		PE(41:2)+H	PE(41:2)+H	PE	(41:2)	(41:2)				C46 H89 O8 N1 P1	814.632	14.1699	0.0377441	3.41289	1.6842e-05	0.390267	1.57017e+06	1.36807e+06	719806	1.03467e+06	1.18748e+06	1.28302e+06	4.77934e+06	4.94613e+06	4.42182e+06	3.45482e+06	4.19123e+06	2.65393e+06	4.61657e+06	4.93511e+06	4.92907e+06
189POS		PC(38:1)+H	PC(38:1)+H	PC	(38:1)	(38:1)				C46 H91 O8 N1 P1	816.648	12.9872	0.0103841	0.0345248	7.5002e-07	0.0474802	4.93521e+06	3.76702e+06	2.42444e+06	3.4942e+06	3.87938e+06	4.092e+06	119356	197713	90090.8	90844	164063	117926	1.91836e+06	1.90206e+06	1.94174e+06
18POS		SoP(d22:1)+NH4	SoP(d22:1)+NH4	SoP	(d22:1)	(d22:1)				C22 H50 O5 N2 P1	453.345	1.35906	0.0416256	2.28924	0.00389903	0.565361	4.18401e+06	4.34126e+06	5.03842e+06	3.30795e+06	3.27774e+06	4.05934e+06	7.0654e+06	7.17491e+06	8.01943e+06	1.5707e+07	9.99801e+06	7.45497e+06	3.82397e+06	3.55391e+06	3.82216e+06
190POS		TG(16:0/16:0/16:1)+NH4	TG(48:1)+NH4	TG	(16:0/16:0/16:1)	(16:0)	(16:0)	(16:1)		C51 H100 O6 N1	822.755	20.8518	0.0230107	0.41827	1.57985e-05	0.5028	1.70322e+07	2.13046e+07	1.74696e+07	1.73903e+07	1.82791e+07	1.68448e+07	8.36019e+06	7.45219e+06	9.40427e+06	1.13754e+07	5.42555e+06	3.28968e+06	1.95306e+07	1.87873e+07	1.87582e+07
191POS		PE(22:0/20:4)+H	PE(42:4)+H	PE	(22:0/20:4)	(22:0)	(20:4)			C47 H87 O8 N1 P1	824.616	13.1409	0.0188292	0.00649157	2.82791e-06	0.0536295	1.14049e+07	9.64709e+06	5.33378e+06	6.9168e+06	8.56563e+06	1.0343e+07	72259	68214.3	56797.5	29854.4	61853.5	49954.4	4.4929e+06	4.64563e+06	4.50223e+06
192POS		TG(16:0/16:0/16:0)+NH4	TG(48:0)+NH4	TG	(16:0/16:0/16:0)	(16:0)	(16:0)	(16:0)		C51 H102 O6 N1	824.77	21.7681	0.0236614	0.229147	0.000139711	0.439485	4.27625e+07	2.52371e+07	2.55006e+07	2.27165e+07	2.19556e+07	2.18837e+07	4.16902e+06	3.60107e+06	9.55991e+06	5.48741e+06	9.22026e+06	4.63863e+06	4.15654e+07	4.14618e+07	4.32361e+07
193POS		PE(22:0/20:3)+H	PE(42:3)+H	PE	(22:0/20:3)	(22:0)	(20:3)			C47 H89 O8 N1 P1	826.632	13.9323	0.00722666	0.216338	4.646e-05	0.210598	7.78737e+06	6.58117e+06	3.1458e+06	5.14056e+06	5.88074e+06	7.07187e+06	1.4369e+06	1.55561e+06	1.46121e+06	1.13539e+06	1.33692e+06	777231	4.36692e+06	4.42024e+06	4.42367e+06
194POS		CerG1(d18:2/24:0+O)+H	CerG1(d42:2+O)+H	CerG1	(d18:2/24:0+O)	(d18:2)	(24:0+O)			C48 H92 O9 N1	826.677	13.6033	0.00542223	0.587448	0.0018877	0.435321	1.09494e+07	9.18085e+06	5.56984e+06	8.7254e+06	9.59791e+06	9.21307e+06	6.074e+06	6.43351e+06	5.71102e+06	4.27449e+06	5.46561e+06	3.31502e+06	8.835e+06	8.85795e+06	8.9274e+06
195POS		PE(42:2)+H	PE(42:2)+H	PE	(42:2)	(42:2)				C47 H91 O8 N1 P1	828.648	14.6181	0.00885266	2.00202	0.00127183	0.534463	5.5111e+06	4.22942e+06	1.99282e+06	3.70983e+06	3.86283e+06	3.8368e+06	8.77687e+06	9.83899e+06	8.31209e+06	6.35893e+06	8.22189e+06	4.82366e+06	8.64207e+06	8.77784e+06	8.77397e+06
196POS		PE(42:1)+H	PE(42:1)+H	PE	(42:1)	(42:1)				C47 H93 O8 N1 P1	830.663	15.7878	0.0431094	1.2763	0.0921843	0.241205	1.13798e+06	1.23505e+06	1.36601e+06	718752	1.81717e+06	1.05297e+06	1.5466e+06	1.78939e+06	1.56846e+06	1.63385e+06	1.73591e+06	1.07845e+06	1.78068e+06	1.81844e+06	1.93332e+06
197POS		CerG1(d18:1+hO/23:0+O)+H	CerG1(d41:1+hO+O)+H	CerG1	(d18:1+hO/23:0+O)	(d18:1+hO)	(23:0+O)			C47 H92 O10 N1	830.672	12.5831	0.00242142	0.328822	2.00501e-05	0.251096	6.06347e+06	5.53261e+06	3.45404e+06	4.97686e+06	6.57068e+06	5.9201e+06	2.06899e+06	2.28416e+06	1.93777e+06	1.29164e+06	1.90564e+06	1.20433e+06	4.01269e+06	4.02957e+06	4.02957e+06
198POS		PI(34:3)+H	PI(34:3)+H	PI	(16:0/18:3)	(16:0)	(18:3)			C43 H78 O13 N0 P1	833.517	8.39286	0.0142077	0.0571451	9.88769e-09	0.204144	3.02367e+07	2.53873e+07	2.1425e+07	3.18105e+07	2.80613e+07	2.84525e+07	1.80655e+06	1.92217e+06	1.79344e+06	1.30605e+06	1.65993e+06	962124	1.63146e+07	1.63297e+07	1.67269e+07
199POS		PC(40:6)+H	PC(40:6)+H	PC	(40:6)	(40:6)				C48 H85 O8 N1 P1	834.601	10.1508	0.059298	0.475669	0.026372	0.153717	2.5976e+06	1.74647e+06	1.04794e+06	1.3934e+06	1.85858e+06	1.58716e+06	1.60218e+06	1.51395e+06	180179	983265	508453	78617	1.48727e+06	1.48159e+06	1.64222e+06
19POS		LPE(16:0)+H	LPE(16:0)+H	LPE	(16:0)	(16:0)				C21 H45 O7 N1 P1	454.293	3.34704	0.00917779	0.0689274	3.4909e-08	0.16845	1.68238e+07	1.38019e+07	1.04848e+07	1.57179e+07	1.46127e+07	1.50684e+07	1.1071e+06	1.26975e+06	1.01189e+06	767266	1.09771e+06	709165	9.18327e+06	9.33294e+06	9.32858e+06
1POS		So(d14:1)+H	So(d14:1)+H	So	(d14:1)	(d14:1)				C14 H30 O2 N1	244.227	1.738	0.0163201	1.79196	0.000779373	0.146306	350969	325823	334974	408512	275512	240290	701055	703466	486821	405502	599966	572573	551431	536317	535952
200POS		PI(34:2)+H	PI(34:2)+H	PI	(34:2)	(34:2)				C43 H80 O13 N0 P1	835.533	9.1222	0.0106307	0.448461	3.20166e-05	0.558055	2.15803e+07	1.8237e+07	1.36183e+07	2.21272e+07	2.00663e+07	1.99925e+07	1.05436e+07	9.98567e+06	9.5496e+06	7.06261e+06	9.23284e+06	5.47749e+06	1.5168e+07	1.54542e+07	1.54472e+07
201POS		PC(40:5)+H	PC(40:5)+H	PC	(40:5)	(40:5)				C48 H87 O8 N1 P1	836.616	10.6518	0.0510074	0.28401	0.000126583	0.186048	4.85527e+06	4.58641e+06	2.38904e+06	2.97832e+06	3.53758e+06	4.62246e+06	1.1365e+06	1.57558e+06	1.52471e+06	614844	1.20596e+06	465855	1.99143e+06	1.82382e+06	1.82676e+06
202POS		PS(20:0/20:4)+H	PS(40:4)+H	PS	(20:0/20:4)	(20:0)	(20:4)			C46 H83 O10 N1 P1	840.575	10.931	0.0371265	0.101325	8.7196e-05	0.141749	9.51718e+06	3.36808e+06	6.36403e+06	7.08084e+06	8.11046e+06	4.58747e+06	844912	825316	777885	540435	586011	379970	5.19772e+06	5.21067e+06	5.54599e+06
203POS		PE(20:3/23:0)+H	PE(43:3)+H	PE	(20:3/23:0)	(20:3)	(23:0)			C48 H91 O8 N1 P1	840.648	14.5723	0.0114411	0.540998	0.00451729	0.201452	2.5176e+06	2.06201e+06	949030	2.05319e+06	2.3782e+06	2.46909e+06	1.23015e+06	1.40614e+06	1.27401e+06	940779	1.17677e+06	696289	2.13557e+06	2.13553e+06	2.09351e+06
204POS		PS(20:0/20:3)+H	PS(40:3)+H	PS	(20:0/20:3)	(20:0)	(20:3)			C46 H85 O10 N1 P1	842.591	11.5449	0.0461466	1.32002	0.153008	0.221105	913083	835472	719991	1.71188e+06	827199	1.09041e+06	1.49495e+06	1.96237e+06	1.32847e+06	1.15745e+06	1.22815e+06	878144	1.44209e+06	1.56663e+06	1.56085e+06
205POS		PG(41:3)+H	PG(41:3)+H	PG	(41:3)	(41:3)				C47 H88 O10 N0 P1	843.611	12.881	0.0257113	0.10342	9.15117e-06	0.0738804	1.71448e+06	2.62732e+06	2.10645e+06	1.50599e+06	1.36036e+06	1.54833e+06	230261	131400	164558	329307	192387	75531.1	2.98371e+06	2.83796e+06	2.88318e+06
206POS		CerG1(d18:1+hO/24:0+O)+H	CerG1(d42:1+hO+O)+H	CerG1	(d18:1+hO/24:0+O)	(d18:1+hO)	(24:0+O)			C48 H94 O10 N1	844.687	13.1368	0.0160656	0.276068	8.4774e-07	0.330313	1.09171e+07	1.23993e+07	7.85237e+06	1.25096e+07	1.20575e+07	1.12816e+07	3.38056e+06	3.76127e+06	3.18963e+06	2.80891e+06	3.3798e+06	1.98118e+06	8.56087e+06	8.71805e+06	8.83987e+06
207POS		PG(41:2)+H	PG(41:2)+H	PG	(41:2)	(41:2)				C47 H90 O10 N0 P1	845.627	12.5467	0.0705908	0.0249906	1.37693e-05	0.0367218	3.32375e+06	3.33542e+06	2.90549e+06	2.66535e+06	2.34243e+06	5.16689e+06	210806	33049.5	24828.3	171464	44342.1	8808.1	4.14725e+06	4.14659e+06	3.65975e+06
208POS		TG(16:0/16:0/18:3)+NH4	TG(50:3)+NH4	TG	(16:0/16:0/18:3)	(16:0)	(16:0)	(18:3)		C53 H100 O6 N1	846.755	20.0863	0.00903652	0.00762552	9.9682e-08	0.327312	3.88875e+08	3.84e+08	3.234e+08	3.47735e+08	3.50996e+08	5.19001e+08	3.74478e+06	2.99066e+06	3.52774e+06	3.75702e+06	1.4237e+06	2.20161e+06	258313209	2.62401e+08	2.62397e+08
209POS		TG(16:0/16:1/18:2)+NH4	TG(50:3)+NH4	TG	(16:0/16:1/18:2)	(16:0)	(16:1)	(18:2)		C53 H100 O6 N1	846.755	18.81	0.0157198	0.0164916	5.00167e-05	0.0242999	4.3775e+07	1.16027e+07	3.02779e+07	3.08785e+07	3.8191e+07	4.09187e+07	160767	793164	1.14674e+06	97569.4	1.01732e+06	10912.2	2.53667e+07	2.60645e+07	2.60757e+07
20POS		Cer(d28:0)+H	Cer(d28:0)+H	Cer	(d28:0)	(d28:0)				C28 H58 O3 N1	456.441	6.25487	0.00164435	0.774552	0.00752393	0.20906	1.71002e+06	1.64784e+06	1.1764e+06	1.58092e+06	1.42157e+06	1.55391e+06	1.32364e+06	1.34025e+06	1.16261e+06	894371	1.1777e+06	1.14262e+06	1.53599e+06	1.53786e+06	1.53287e+06
210POS		TG(16:0/16:0/18:3)+NH4	TG(50:3)+NH4	TG	(16:0/16:0/18:3)	(16:0)	(16:0)	(18:3)		C53 H100 O6 N1	846.755	19.8117	0.0132936	0.0234343	1.11796e-08	0.152894	1.48803e+08	1.4322e+08	9.92407e+07	1.1929e+08	1.21489e+08	125623531	2.08618e+06	2.3125e+06	2.73818e+06	4.16456e+06	3.71318e+06	2.74077e+06	7.84681e+07	7.66704e+07	7.84583e+07
211POS		TG(16:0/14:2/22:6)+H	TG(52:8)+H	TG	(16:0/14:2/22:6)	(16:0)	(14:2)	(22:6)		C55 H91 O6	847.681	11.0048	0.00461482	0.0296816	4.3304e-08	0.118697	2.40393e+07	3.1124e+07	2.55868e+07	3.66146e+07	3.11412e+07	3.47489e+07	1.17495e+06	1.13827e+06	967646	793475	892375	472581	1.70603e+07	1.71974e+07	1.71975e+07
213POS		PG(41:0)+H	PG(41:0)+H	PG	(41:0)	(41:0)				C47 H94 O10 N0 P1	849.658	15.735	0.0340589	0.0875928	4.27572e-06	0.081858	3.44547e+06	2.06328e+06	2.30464e+06	2.88809e+06	3.07323e+06	1.78137e+06	314938	241890	256234	176297	242307	130935	2.50927e+06	2.36975e+06	2.3641e+06
214POS		PI(16:0/18:3)+NH4	PI(34:3)+NH4	PI	(16:0/18:3)	(16:0)	(18:3)			C43 H81 O13 N1 P1	850.544	8.39286	0.00975539	0.0559662	6.90073e-09	0.56507	2.39822e+08	2.04856e+08	1.66659e+08	243383631	2.20629e+08	2.22007e+08	1.40869e+07	1.48319e+07	1.36477e+07	9.81848e+06	1.24549e+07	7.7682e+06	1.27449e+08	1.29677e+08	1.29574e+08
216POS		PI(34:1)+NH4	PI(34:1)+NH4	PI	(34:1)	(34:1)				C43 H85 O13 N1 P1	854.575	9.91055	0.0254723	0.18912	1.1224e-07	0.558321	5.62756e+07	4.32618e+07	3.71947e+07	5.24796e+07	4.72299e+07	5.13852e+07	1.07893e+07	1.06016e+07	9.73287e+06	7.61018e+06	9.69986e+06	5.99987e+06	3.16096e+07	3.16098e+07	3.30251e+07
217POS		PE(24:0/20:3)+H	PE(44:3)+H	PE	(24:0/20:3)	(24:0)	(20:3)			C49 H93 O8 N1 P1	854.663	15.1797	0.037887	0.641417	0.0168493	0.268141	4.16888e+06	3.3132e+06	1.68542e+06	2.93849e+06	3.16179e+06	3.32082e+06	2.32704e+06	2.54297e+06	2.2271e+06	1.52892e+06	2.05205e+06	1.24495e+06	3.40347e+06	3.4047e+06	3.63246e+06
218POS		AGlcSiE(18:3)+NH4	AGlcSiE(18:3)+NH4	AGlcSiE	(18:3)	(18:3)				C53 H92 O7 N1	854.687	14.2283	0.0188469	0.0323603	9.61649e-07	0.150794	5.09173e+07	4.13413e+07	2.4076e+07	3.66714e+07	3.93775e+07	4.16342e+07	1.52922e+06	1.55101e+06	1.3615e+06	1.08366e+06	1.21136e+06	836151	2.08316e+07	2.15256e+07	2.15278e+07
219POS		AGlcSiE(18:2)+NH4	AGlcSiE(18:2)+NH4	AGlcSiE	(18:2)	(18:2)				C53 H94 O7 N1	856.702	15.1694	0.012986	0.271215	2.15833e-05	0.480102	3.2148e+07	2.74651e+07	1.53016e+07	2.26177e+07	2.4898e+07	2.57313e+07	8.13529e+06	8.50142e+06	7.76906e+06	4.93792e+06	6.97564e+06	3.86442e+06	1.93162e+07	1.95815e+07	1.98244e+07
21POS		LPE(18:2)+H	LPE(18:2)+H	LPE	(18:2)	(18:2)				C23 H45 O7 N1 P1	478.293	2.68665	0.0259501	0.407868	0.0170955	0.141525	1.43675e+06	1.07251e+06	993940	2.74116e+06	1.11184e+06	952591	577767	786555	666401	405622	575140	377409	1.23094e+06	1.23179e+06	1.28754e+06
220POS		AGlcSiE(18:0)+NH4	AGlcSiE(18:0)+NH4	AGlcSiE	(18:0)	(18:0)				C53 H98 O7 N1	860.734	17.4814	0.0119547	0.0169125	3.00762e-09	0.020835	4.98233e+07	4.96545e+07	3.64054e+07	4.78028e+07	5.226e+07	5.25589e+07	934355	999318	898716	738432	801413	507102	3.22987e+07	3.23306e+07	3.29878e+07
221POS		TG(16:0/17:0/18:2)+NH4	TG(51:2)+NH4	TG	(16:0/17:0/18:2)	(16:0)	(17:0)	(18:2)		C54 H104 O6 N1	862.786	21.4369	0.0108693	0.108422	2.66925e-10	0.270688	2.59245e+07	2.44297e+07	2.25668e+07	2.22643e+07	2.06685e+07	2.18779e+07	2.69159e+06	2.87396e+06	1.70593e+06	2.19847e+06	1.85614e+06	3.60701e+06	2.22358e+07	2.22419e+07	2.26601e+07
222POS		Co(Q10)+H	Co(Q10)+H	Co	(Q10)	(Q10)				C59 H91 O4	863.691	18.1309	0.00836951	0.108231	1.41095e-07	0.130727	4.76382e+06	6.02246e+06	3.87028e+06	5.4985e+06	4.97398e+06	6.1604e+06	819216	566078	593532	417219	681063	309376	4.12401e+06	4.06512e+06	4.06447e+06
223POS		TG(16:0/17:0/18:1)+NH4	TG(51:1)+NH4	TG	(16:0/17:0/18:1)	(16:0)	(17:0)	(18:1)		C54 H106 O6 N1	864.801	22.1462	0.0144534	0.136474	1.55264e-11	0.42081	4.69516e+07	4.61492e+07	4.32146e+07	4.35271e+07	4.66469e+07	4.52502e+07	4.67402e+06	3.9493e+06	5.18516e+06	1.05214e+07	5.30919e+06	7.44618e+06	3.63308e+07	3.54297e+07	3.63325e+07
225POS		PS(22:0/20:4)+H	PS(42:4)+H	PS	(22:0/20:4)	(22:0)	(20:4)			C48 H87 O10 N1 P1	868.606	11.8471	0.0486343	0.0502479	1.29301e-05	0.118201	1.40977e+07	7.73314e+06	7.50545e+06	1.58841e+07	1.23114e+07	1.13394e+07	758430	713812	598479	489357	567374	333178	6.46018e+06	7.04008e+06	7.03334e+06
22POS		LPE(18:1)+H	LPE(18:1)+H	LPE	(18:1)	(18:1)				C23 H47 O7 N1 P1	480.308	3.50914	0.00981685	0.0906272	1.32724e-07	0.0541564	1.31601e+06	1.0005e+06	804128	1.20084e+06	1.01491e+06	996841	96309.4	115745	109246	76210.7	111244	65208.1	743586	751936	758291
230POS		TG(18:4/18:2/18:3)+H	TG(54:9)+H	TG	(18:4/18:2/18:3)	(18:4)	(18:2)	(18:3)		C57 H93 O6	873.697	13.0551	0.00533855	0.00168256	1.62836e-07	0.216392	6.35519e+07	8.64222e+07	7.87265e+07	112615903	9.01249e+07	1.00026e+08	261296	190015	132248	141165	113374	56129	4.41562e+07	4.45697e+07	4.45643e+07
232POS		TG(16:0/18:2/18:3)+Na	TG(52:5)+Na	TG	(16:0/18:2/18:3)	(16:0)	(18:2)	(18:3)		C55 H96 O6 Na1	875.71	18.9417	0.106789	0.151269	0.000290029	0.635391	1.01529e+08	1.07046e+08	6.60009e+07	3.07157e+07	1.06016e+08	6.79374e+07	1.56449e+07	1.2708e+07	1.14268e+07	1.33237e+07	1.21633e+07	7.22833e+06	7.34935e+07	7.36967e+07	6.07744e+07
233POS		TG(18:3/18:2/18:3)+H	TG(54:8)+H	TG	(18:3/18:2/18:3)	(18:3)	(18:2)	(18:3)		C57 H95 O6	875.712	16.8502	0.0609229	0.0020735	0.00379247	0.210713	2.48201e+07	3.3007e+07	1.54297e+08	1.77223e+08	1.67461e+08	7.86584e+07	289127	210062	211188	313065	188996	105202	4.68331e+07	4.68379e+07	5.19578e+07
234POS		PI(36:4)+NH4	PI(36:4)+NH4	PI	(36:4)	(36:4)				C45 H83 O13 N1 P1	876.56	8.39801	0.017944	0.385736	1.09585e-05	0.368013	1.12573e+07	8.73882e+06	7.22326e+06	1.12744e+07	1.00232e+07	1.05431e+07	4.49984e+06	4.76089e+06	4.24921e+06	3.03421e+06	3.85184e+06	2.38564e+06	5.27922e+06	5.2825e+06	5.44668e+06
236POS		PI(16:0/20:3)+NH4	PI(36:3)+NH4	PI	(16:0/20:3)	(16:0)	(20:3)			C45 H85 O13 N1 P1	878.575	9.49546	0.0106885	0.051382	1.1046e-08	0.19816	3.40337e+07	2.96052e+07	2.29168e+07	3.43651e+07	2.99426e+07	3.10496e+07	2.05048e+06	1.81987e+06	1.59799e+06	1.30927e+06	1.59632e+06	973135	1.63373e+07	1.66461e+07	1.66409e+07
237POS		PI(36:2)+NH4	PI(36:2)+NH4	PI	(36:2)	(36:2)				C45 H87 O13 N1 P1	880.591	10.1193	0.0856497	0.257376	7.6087e-06	0.346706	1.52395e+07	1.71349e+07	9.10735e+06	1.40972e+07	1.20374e+07	1.26822e+07	4.03748e+06	4.27246e+06	3.78166e+06	2.77605e+06	3.64934e+06	2.14996e+06	9.71804e+06	1.12424e+07	9.73149e+06
238POS		Co(Q10)+NH4	Co(Q10)+NH4	Co	(Q10)	(Q10)				C59 H94 O4 N1	880.718	18.1309	0.0132466	0.104311	1.58652e-08	0.360969	4.12342e+07	4.38106e+07	3.03961e+07	4.01553e+07	4.47339e+07	4.39149e+07	5.91938e+06	4.5446e+06	4.41429e+06	3.21945e+06	4.87854e+06	2.50114e+06	3.22243e+07	3.29746e+07	3.29758e+07
239POS		PS(20:4/23:0)+H	PS(43:4)+H	PS	(20:4/23:0)	(20:4)	(23:0)			C49 H89 O10 N1 P1	882.622	12.3201	0.0425811	0.0859101	2.13777e-05	0.129261	9.5349e+06	4.12309e+06	5.27148e+06	8.65787e+06	7.32442e+06	6.27444e+06	706321	944008	574029	438718	484993	390239	3.53122e+06	3.71867e+06	3.84411e+06
23POS		LPE(18:0)+H	LPE(18:0)+H	LPE	(18:0)	(18:0)				C23 H49 O7 N1 P1	482.324	4.68601	0.0178511	0.0468675	4.70728e-08	0.077159	6.13708e+06	4.71627e+06	3.83935e+06	5.75694e+06	5.30956e+06	5.71469e+06	246085	278298	221106	287155	263195	179265	3.38416e+06	3.49135e+06	3.49063e+06
240POS		TG(17:0/18:2/18:3)+NH4	TG(53:5)+NH4	TG	(17:0/18:2/18:3)	(17:0)	(18:2)	(18:3)		C56 H102 O6 N1	884.77	19.6182	0.00911524	0.00338469	1.84588e-11	0.654971	9.7024e+08	9.34358e+08	7.78834e+08	9.18444e+08	8.78762e+08	9.40687e+08	2.86937e+06	2.80958e+06	4.07125e+06	2.86824e+06	2.71478e+06	3.0163e+06	6.34648e+08	6.44725e+08	6.34655e+08
241POS		TG(16:0/18:1/20:2)+H	TG(54:3)+H	TG	(16:0/18:1/20:2)	(16:0)	(18:1)	(20:2)		C57 H105 O6	885.791	21.8408	0.119071	1.39895	0.219176	0.576278	1.22218e+07	8.83896e+06	1.92308e+06	1.0111e+07	2.21126e+06	2.35204e+06	8.75863e+06	9.1125e+06	9.62969e+06	7.80175e+06	8.42175e+06	8.95751e+06	3.65859e+06	4.32656e+06	3.45933e+06
242POS		TG(17:0/18:1/18:2)+NH4	TG(53:3)+NH4	TG	(17:0/18:1/18:2)	(17:0)	(18:1)	(18:2)		C56 H106 O6 N1	888.801	21.4371	0.0202424	0.00554874	5.92163e-12	0.199757	118579274	1.19059e+08	9.88347e+07	1.09869e+08	1.10653e+08	1.14851e+08	447172	377646	512936	459002	1.42795e+06	503189	8.59285e+07	8.29805e+07	8.29886e+07
243POS		PG(44:1)+H	PG(44:1)+H	PG	(44:1)	(44:1)				C50 H98 O10 N0 P1	889.689	13.9061	0.00848835	0.0559761	4.85009e-11	0.157123	2.34643e+07	2.21803e+07	1.91923e+07	2.19323e+07	2.05256e+07	2.05279e+07	2.44003e+06	1.60932e+06	608312	835673	1.0393e+06	622378	1.93582e+07	1.93602e+07	1.96452e+07
244POS		PG(44:1)+H	PG(44:1)+H	PG	(44:1)	(44:1)				C50 H98 O10 N0 P1	889.689	14.8773	0.00533466	0.0173727	7.50402e-10	0.0634823	4.28236e+07	4.85367e+07	5.16914e+07	5.54532e+07	5.88358e+07	5.26922e+07	1.6482e+06	1.34756e+06	479071	798537	731948	380795	4.71706e+07	4.76095e+07	4.76088e+07
246POS		PG(44:0)+H	PG(44:0)+H	PG	(44:0)	(44:0)				C50 H100 O10 N0 P1	891.705	14.7478	0.0072621	0.0221585	1.73221e-09	0.081664	2.91254e+07	3.60068e+07	3.54532e+07	4.15471e+07	3.93653e+07	3.6172e+07	1.45677e+06	1.24772e+06	347820	791744	699458	279733	3.03238e+07	3.03275e+07	3.07087e+07
24POS		Cer(d30:1)+H	Cer(d30:1)+H	Cer	(d30:1)	(d30:1)				C30 H60 O3 N1	482.457	6.6629	0.0099029	0.731418	0.0387815	0.229747	2.7959e+06	1.44904e+06	1.59882e+06	2.10226e+06	1.89872e+06	2.08235e+06	1.91694e+06	1.36971e+06	1.41731e+06	1.13039e+06	1.27045e+06	1.6189e+06	2.0012e+06	2.00318e+06	2.03669e+06
250POS		TG(18:3/18:3/18:3)+Na	TG(54:9)+Na	TG	(18:3/18:3/18:3)	(18:3)	(18:3)	(18:3)		C57 H92 O6 Na1	895.679	15.8752	0.00585885	0.0902103	0.00249928	0.607443	2.2695e+07	1.26857e+08	1.00543e+08	2.17164e+08	1.18447e+08	2.17619e+08	1.55888e+07	1.22297e+07	1.17561e+07	1.45337e+07	1.14567e+07	6.90305e+06	116943920	1.15749e+08	1.16919e+08
251POS		PS(24:0/20:4)+H	PS(44:4)+H	PS	(24:0/20:4)	(24:0)	(20:4)			C50 H91 O10 N1 P1	896.638	12.8499	0.0604049	0.0778238	6.72664e-10	0.176444	1.53523e+07	1.34383e+07	1.23633e+07	1.55824e+07	1.45092e+07	1.26779e+07	1.37462e+06	1.4712e+06	1.1027e+06	1.05278e+06	958872	571083	7.87777e+06	8.77686e+06	8.75004e+06
256POS		TG(18:1/18:1/18:2)+NH4	TG(54:4)+NH4	TG	(18:1/18:1/18:2)	(18:1)	(18:1)	(18:2)		C57 H106 O6 N1	900.801	20.2898	0.011544	0.00739589	7.15172e-12	0.948016	2801663014	3212974133	2736604074	3152284177	3012942539	3185943113	5.50118e+07	1.9138e+07	1.75189e+07	2.17551e+07	9.49934e+06	1.09604e+07	2419815139	2468876188	2468828808
258POS		TG(18:1/18:1/18:1)+NH4	TG(54:3)+NH4	TG	(18:1/18:1/18:1)	(18:1)	(18:1)	(18:1)		C57 H108 O6 N1	902.817	20.9846	0.0112815	0.00817309	0.000273346	0.62383	1687459912	1320684453	2736505522	1357978294	3333313845	1297599664	1.84264e+07	1.44825e+07	1.59961e+07	1.82826e+07	1.48308e+07	1.38808e+07	977644634	9.77636e+08	9.96869e+08
25POS		Cer(d30:0)+H	Cer(d30:0)+H	Cer	(d30:0)	(d30:0)				C30 H62 O3 N1	484.472	7.92274	0.023182	0.719117	0.0169149	0.978761	3.55953e+07	2.62306e+07	3.8614e+07	3.38804e+07	3.78026e+07	4.64982e+07	3.54119e+07	2.88059e+07	2.69513e+07	1.83848e+07	2.3764e+07	2.38963e+07	3.67068e+07	3.67642e+07	3.82297e+07
260POS		PG(44:0)+NH4	PG(44:0)+NH4	PG	(28:0/16:0)	(28:0)	(16:0)			C50 H103 O10 N1 P1	908.731	13.8989	0.00938853	0.000793869	2.24833e-07	0.978365	1137479235	1698298410	1559437613	2112764975	1787981639	1942620740	2.42786e+06	1.94348e+06	994910	1.21764e+06	899100	645096	8.72402e+08	872533775	8.86732e+08
261POS		TG(18:0/16:0/20:0)+NH4	TG(54:0)+NH4	TG	(18:0/16:0/20:0)	(18:0)	(16:0)	(20:0)		C57 H114 O6 N1	908.864	23.571	0.0236836	0.366311	0.00450741	0.801349	8.98004e+07	5.287e+07	4.07195e+07	4.13713e+07	3.6342e+07	3.72514e+07	1.5483e+07	1.58688e+07	2.9005e+07	1.72547e+07	1.54882e+07	1.61909e+07	8.0413e+07	7.71391e+07	8.03715e+07
262POS		PG(46:4)+H	PG(46:4)+H	PG	(46:4)	(46:4)				C52 H96 O10 N0 P1	911.674	13.1195	0.00585049	0.0204623	1.64416e-11	0.110105	8.43809e+07	9.71492e+07	1.00089e+08	1.05512e+08	9.98829e+07	9.72187e+07	3.53281e+06	2.86952e+06	1.26668e+06	1.85437e+06	1.55593e+06	875427	8.70298e+07	8.78564e+07	8.79682e+07
263POS		PG(46:4)+H	PG(46:4)+H	PG	(46:4)	(46:4)				C52 H96 O10 N0 P1	911.674	12.3254	0.0112394	0.0294389	5.40655e-10	0.138652	4.25574e+07	5.72553e+07	5.15482e+07	5.63382e+07	5.47646e+07	5.15114e+07	2.83458e+06	2.09813e+06	1.13443e+06	1.20588e+06	1.22999e+06	740066	4.49473e+07	4.58379e+07	4.58296e+07
264POS		TG(19:0/18:2/18:3)+NH4	TG(55:5)+NH4	TG	(19:0/18:2/18:3)	(19:0)	(18:2)	(18:3)		C58 H106 O6 N1	912.801	20.8305	0.00638653	0.00118606	6.38265e-10	0.723721	1025011929	9.55138e+08	7.85413e+08	9.05765e+08	1066275543	8.86184e+08	1.42428e+06	1.11184e+06	1.07226e+06	1.48452e+06	1.31629e+06	260978	5.84023e+08	5.90525e+08	5.84058e+08
265POS		TG(55:5)+NH4	TG(55:5)+NH4	TG	(55:5)	(55:5)				C58 H106 O6 N1	912.801	19.63	0.027662	0.00635294	9.23155e-13	0.217329	1.33108e+08	1.41797e+08	1.23362e+08	1.29e+08	1.21976e+08	1.31829e+08	982116	790995	816922	824877	988266	558926	9.82141e+07	1.03149e+08	1.02997e+08
266POS		PG(46:3)+H	PG(46:3)+H	PG	(46:3)	(46:3)				C52 H98 O10 N0 P1	913.689	13.9308	0.0116353	0.0236734	3.61016e-10	0.132966	7.25195e+07	8.72256e+07	8.82098e+07	9.38383e+07	9.82239e+07	8.81494e+07	3.97715e+06	2.8062e+06	1.26879e+06	1.6969e+06	1.80679e+06	947675	7.88413e+07	7.88459e+07	8.04433e+07
267POS		PG(46:2)+H	PG(46:2)+H	PG	(46:2)	(46:2)				C52 H100 O10 N0 P1	915.705	14.855	0.0589731	0.0138772	0.000296234	0.0308299	3.67772e+07	8.42586e+07	4.05683e+07	90679513	3.96991e+07	4.167e+07	1.04149e+06	1.41506e+06	425048	597073	619693	531792	5.14128e+07	5.15287e+07	5.69126e+07
268POS		PG(46:2)+H	PG(46:2)+H	PG	(46:2)	(46:2)				C52 H100 O10 N0 P1	915.705	13.8215	0.00691502	0.0707989	1.23737e-08	0.251755	2.94249e+07	4.19796e+07	3.19096e+07	3.79983e+07	3.9765e+07	3.66484e+07	4.84243e+06	3.33463e+06	1.82986e+06	1.83433e+06	2.2043e+06	1.36918e+06	3.13372e+07	3.13368e+07	3.17138e+07
26POS		LPC(16:0)+H	LPC(16:0)+H	LPC	(16:0)	(16:0)				C24 H51 O7 N1 P1	496.34	3.1987	0.0077238	0.129277	2.31498e-07	0.353559	3.58127e+07	2.83638e+07	2.22582e+07	3.38021e+07	2.61211e+07	2.77727e+07	3.73957e+06	4.3397e+06	3.9647e+06	3.15639e+06	4.26191e+06	3.04889e+06	1.90768e+07	1.90758e+07	1.93326e+07
270POS		TG(18:3/18:3/20:3)+NH4	TG(56:9)+NH4	TG	(18:3/18:3/20:3)	(18:3)	(18:3)	(20:3)		C59 H100 O6 N1	918.755	15.926	0.0217693	0.0302996	3.46085e-09	0.623885	759334947	8.49759e+08	907231959	6.44997e+08	6.97798e+08	7.92319e+08	3.25981e+07	2.33087e+07	2.26338e+07	2.91709e+07	2.17064e+07	1.15186e+07	7.23477e+08	7.23337e+08	7.5103e+08
272POS		TG(55:2)+NH4	TG(55:2)+NH4	TG	(55:2)	(55:2)				C58 H112 O6 N1	918.848	20.924	0.00400342	0.557652	1.13728e-07	0.755633	2.88827e+07	3.07384e+07	2.75578e+07	2.71796e+07	2.73192e+07	2.8564e+07	1.49323e+07	1.3961e+07	1.49706e+07	1.54724e+07	1.62398e+07	1.93596e+07	2.78948e+07	2.77022e+07	2.77023e+07
275POS		TG(18:0/18:1/19:0)+NH4	TG(55:1)+NH4	TG	(18:0/18:1/19:0)	(18:0)	(18:1)	(19:0)		C58 H114 O6 N1	920.864	22.787	0.063051	0.5831	0.00571943	0.672145	2.83563e+07	1.93298e+07	28136629	2.03375e+07	1.86347e+07	2.31207e+07	1.07813e+07	1.25927e+07	9.85866e+06	1.05502e+07	1.31434e+07	2.34924e+07	1.78111e+07	1.77953e+07	1.98209e+07
279POS		TG(20:2/18:2/18:2)+NH4	TG(56:6)+NH4	TG	(20:2/18:2/18:2)	(20:2)	(18:2)	(18:2)		C59 H106 O6 N1	924.801	19.3241	0.073531	0.00836626	0.000188939	0.836963	6547244322	2952696066	2517692354	2598773903	3155186476	3699083002	3.998e+07	3.05444e+07	2.93073e+07	3.51593e+07	2.88874e+07	1.57508e+07	2376886159	2708549571	2706828232
27POS		Cer(d31:0)+H	Cer(d31:0)+H	Cer	(d31:0)	(d31:0)				C31 H64 O3 N1	498.488	8.37338	0.0150632	0.879744	0.165111	0.201096	1.42082e+06	1.22979e+06	1.127e+06	1.02698e+06	1.33146e+06	1.28246e+06	1.26014e+06	1.32799e+06	1.10272e+06	780292	1.07883e+06	976416	1.38659e+06	1.39241e+06	1.42572e+06
281POS		TG(18:1/18:1/20:4)+NH4	TG(56:6)+NH4	TG	(18:1/18:1/20:4)	(18:1)	(18:1)	(20:4)		C59 H106 O6 N1	924.801	18.8817	0.0219346	0.0356576	5.09415e-10	0.603449	518445830	6.10113e+08	5.90045e+08	5.48754e+08	6.51762e+08	5.04863e+08	3.48292e+07	9.56865e+06	1.08341e+07	2.75173e+07	3.4252e+07	5.08952e+06	5.44622e+08	5.44785e+08	5.65663e+08
282POS		TG(18:0/16:0/22:5)+NH4	TG(56:5)+NH4	TG	(18:0/16:0/22:5)	(18:0)	(16:0)	(22:5)		C59 H108 O6 N1	926.817	25.698	0.149459	0.343261	0.171944	0.252308	3.88759e+06	2.44564e+06	2.70563e+06	2.93603e+06	1.75422e+07	3.18693e+06	1.92837e+06	1.61636e+06	1.64946e+06	2.57435e+06	1.37438e+06	2.0831e+06	3.47967e+06	4.48106e+06	3.50427e+06
283POS		TG(18:0/16:0/22:5)+NH4	TG(56:5)+NH4	TG	(18:0/16:0/22:5)	(18:0)	(16:0)	(22:5)		C59 H108 O6 N1	926.817	27.4321	0.0639736	0.461159	0.0306757	0.336734	1.00611e+07	3.30894e+06	5.4655e+06	5.77348e+06	3.99479e+06	1.21563e+07	3.6552e+06	2.52259e+06	3.40274e+06	3.63721e+06	3.0673e+06	2.51188e+06	4.27176e+06	4.78317e+06	4.78252e+06
285POS		TG(18:1/18:1/20:3)+NH4	TG(56:5)+NH4	TG	(18:1/18:1/20:3)	(18:1)	(18:1)	(20:3)		C59 H108 O6 N1	926.817	24.8324	0.0284331	0.392393	0.000109503	0.309436	7.18169e+06	5.43298e+06	8.73559e+06	8.71695e+06	5.19998e+06	6.10144e+06	2.61514e+06	2.25733e+06	2.68076e+06	2.5777e+06	3.78015e+06	2.32167e+06	3.16511e+06	3.34913e+06	3.2414e+06
286POS		TG(18:0/16:0/22:5)+NH4	TG(56:5)+NH4	TG	(18:0/16:0/22:5)	(18:0)	(16:0)	(22:5)		C59 H108 O6 N1	926.817	26.6296	0.048523	0.575883	0.0144025	0.336886	7886648	3.40291e+06	4.29301e+06	5.42947e+06	7.65797e+06	5.98235e+06	2.48953e+06	3.09718e+06	3.36999e+06	5.04947e+06	2.40592e+06	3.5436e+06	1.21708e+07	1.30454e+07	1.18959e+07
287POS		TG(18:0/16:0/22:5)+NH4	TG(56:5)+NH4	TG	(18:0/16:0/22:5)	(18:0)	(16:0)	(22:5)		C59 H108 O6 N1	926.817	26.1099	0.0714614	0.535987	0.0930488	0.321367	7.07518e+06	3.54018e+06	3.77302e+06	3.15322e+06	3.08188e+06	1.10568e+07	2.55868e+06	2.78473e+06	3.13786e+06	2.99779e+06	3.37901e+06	2.12216e+06	3.98938e+06	4.51485e+06	4.00836e+06
288POS		TG(18:1/18:2/20:2)+NH4	TG(56:5)+NH4	TG	(18:1/18:2/20:2)	(18:1)	(18:2)	(20:2)		C59 H108 O6 N1	926.817	22.3721	0.0719991	0.0866429	0.0139173	0.289989	2.73849e+07	9.22598e+07	1.3414e+07	2.54871e+07	2.41361e+07	4.51446e+07	6.45313e+06	2.48407e+06	3.50335e+06	3.54475e+06	1.70942e+06	2.04482e+06	1.48114e+07	1.304e+07	1.48158e+07
289POS		TG(18:0/18:1/20:4)+NH4	TG(56:5)+NH4	TG	(18:0/18:1/20:4)	(18:0)	(18:1)	(20:4)		C59 H108 O6 N1	926.817	25.1557	0.0260919	0.52465	0.0232282	0.307515	9.09449e+06	3.94389e+06	2.99389e+06	4.08979e+06	5.21904e+06	5.37054e+06	2.43778e+06	2.72564e+06	2.51856e+06	3.91098e+06	2.23025e+06	2.28966e+06	3.47285e+06	3.59065e+06	3.65695e+06
28POS		Cer(d30:0+pO)+H	Cer(d30:0+pO)+H	Cer	(d30:0+pO)	(d30:0+pO)				C30 H62 O4 N1	500.467	6.28413	0.00285378	0.706852	0.114562	0.271848	5.0764e+06	2.43204e+06	2.05552e+06	2.5199e+06	2.52164e+06	2.8149e+06	1.99757e+06	1.7055e+06	2.99903e+06	2.2185e+06	1.63105e+06	1.76198e+06	2.48339e+06	2.4957e+06	2.48341e+06
290POS		TG(18:0/18:1/20:4)+NH4	TG(56:5)+NH4	TG	(18:0/18:1/20:4)	(18:0)	(18:1)	(20:4)		C59 H108 O6 N1	926.817	23.6296	0.0777567	0.231485	0.00345936	0.317845	1.67303e+07	9.18893e+06	2.41175e+07	9.20445e+06	1.00663e+07	8.01731e+06	3.91516e+06	2.81029e+06	3.79394e+06	3.32024e+06	2.09497e+06	1.9649e+06	8.26337e+06	7.21291e+06	8.29611e+06
291POS		TG(18:0/16:0/22:5)+NH4	TG(56:5)+NH4	TG	(18:0/16:0/22:5)	(18:0)	(16:0)	(22:5)		C59 H108 O6 N1	926.817	28.1206	0.12165	0.933055	0.817138	0.416207	4.25428e+06	3.16661e+06	1.09983e+07	4.17564e+06	5.87606e+06	3.69932e+06	3.64123e+06	3.82412e+06	5.21581e+06	3.16194e+06	4.74524e+06	9.42824e+06	7.30379e+06	5.85023e+06	7.26394e+06
292POS		TG(18:0/18:1/20:4)+NH4	TG(56:5)+NH4	TG	(18:0/18:1/20:4)	(18:0)	(18:1)	(20:4)		C59 H108 O6 N1	926.817	28.6417	0.0690233	0.583207	0.0518626	0.331555	4.46117e+06	3.13463e+06	3.82198e+06	8.79018e+06	4.02063e+06	7.82983e+06	3.21495e+06	2.53074e+06	3.40242e+06	2.74521e+06	2.39216e+06	4.4112e+06	3.97892e+06	4.48271e+06	3.9941e+06
293POS		TG(18:1/18:1/20:3)+NH4	TG(56:5)+NH4	TG	(18:1/18:1/20:3)	(18:1)	(18:1)	(20:3)		C59 H108 O6 N1	926.817	24.1724	0.0629655	0.313609	9.43781e-06	0.220106	5.81781e+06	3.98868e+06	4.64889e+06	4.40529e+06	3.75296e+06	3.30811e+06	1.22692e+06	1.28777e+06	1.4814e+06	1.57316e+06	1.34964e+06	1.2104e+06	3.24355e+06	3.02631e+06	3.43331e+06
297POS		TG(18:0/16:0/22:4)+NH4	TG(56:4)+NH4	TG	(18:0/16:0/22:4)	(18:0)	(16:0)	(22:4)		C59 H110 O6 N1	928.833	23.3248	0.0117398	0.380141	0.0503543	0.266731	6.71357e+06	4.2197e+06	3.65788e+06	1.45875e+07	5.16943e+06	4.77354e+06	6.07325e+06	1.83708e+06	1.53027e+06	1.70958e+06	1.93819e+06	1.78334e+06	3.70121e+06	3.70111e+06	3.77693e+06
298POS		TG(18:0/16:0/22:4)+NH4	TG(56:4)+NH4	TG	(18:0/16:0/22:4)	(18:0)	(16:0)	(22:4)		C59 H110 O6 N1	928.833	27.826	0.0253192	0.754314	0.147956	0.336516	6.95998e+06	3.05858e+06	4.37117e+06	3.70308e+06	3.12629e+06	3.37895e+06	2.38388e+06	3.1304e+06	3.74279e+06	3.64646e+06	2.96768e+06	2.68344e+06	3.45183e+06	3.60712e+06	3.45508e+06
299POS		TG(18:0/16:0/22:4)+NH4	TG(56:4)+NH4	TG	(18:0/16:0/22:4)	(18:0)	(16:0)	(22:4)		C59 H110 O6 N1	928.833	27.248	0.037405	0.816285	0.180197	0.377674	6.62948e+06	5.62942e+06	3.5578e+06	3.1702e+06	5.22788e+06	4.60388e+06	3.35211e+06	3.73416e+06	4.01531e+06	3.40538e+06	3.65074e+06	5.36657e+06	6.32251e+06	5.97812e+06	5.89448e+06
29POS		LPE(20:2)+H	LPE(20:2)+H	LPE	(20:2)	(20:2)				C25 H49 O7 N1 P1	506.324	3.54592	0.00317519	0.121123	1.67707e-06	0.0487404	661485	580987	598805	903943	597359	513051	86664.4	117540	78939.6	44492.6	88593.8	50775.5	497033	499783	499770
2POS		So(d16:1)+H	So(d16:1)+H	So	(d16:1)	(d16:1)				C16 H34 O2 N1	272.258	2.07377	0.00351106	1.05462	0.643378	0.690623	1.2707e+07	1.40308e+07	9.94527e+06	1.47935e+07	1.0783e+07	1.1381e+07	1.31249e+07	1.72239e+07	1.15512e+07	8.74911e+06	1.46442e+07	1.23698e+07	1.48632e+07	1.48631e+07	1.47729e+07
300POS		TG(18:0/16:0/22:4)+NH4	TG(56:4)+NH4	TG	(18:0/16:0/22:4)	(18:0)	(16:0)	(22:4)		C59 H110 O6 N1	928.833	24.2541	0.149329	0.547887	0.0187071	0.305484	2.54398e+06	4.40793e+06	4.19894e+06	8.11351e+06	4.84716e+06	4.83447e+06	1.89849e+06	2.66491e+06	2.40344e+06	3.62829e+06	2.66335e+06	2.60064e+06	3.8945e+06	4.02966e+06	5.07684e+06
301POS		TG(18:0/16:0/22:4)+NH4	TG(56:4)+NH4	TG	(18:0/16:0/22:4)	(18:0)	(16:0)	(22:4)		C59 H110 O6 N1	928.833	29.4398	0.11599	0.0289216	0.00545807	0.0485799	6.02532e+06	2.19627e+07	2.33346e+07	4.47086e+06	8.92829e+06	8.72952e+06	159086	393917	1.02336e+06	207799	195091	145076	1.3883e+07	1.11951e+07	1.36883e+07
302POS		TG(18:0/16:0/22:4)+NH4	TG(56:4)+NH4	TG	(18:0/16:0/22:4)	(18:0)	(16:0)	(22:4)		C59 H110 O6 N1	928.833	26.8279	0.0317046	0.831046	0.461092	0.395997	5.77678e+06	3.61687e+06	1.01912e+07	3.72175e+06	4.53908e+06	4.72209e+06	6.03114e+06	3.4186e+06	6.54798e+06	4.66439e+06	4.08171e+06	2.32148e+06	4.73708e+06	4.4804e+06	4.49227e+06
303POS		TG(18:0/16:0/22:4)+NH4	TG(56:4)+NH4	TG	(18:0/16:0/22:4)	(18:0)	(16:0)	(22:4)		C59 H110 O6 N1	928.833	25.7038	0.096778	1.01606	0.94186	0.346696	3.39918e+06	5.64595e+06	2.53891e+06	4.67301e+06	2.33875e+06	2.14707e+06	3.14302e+06	3.13365e+06	2.04542e+06	3.01947e+06	4.64005e+06	5.09436e+06	2.95874e+06	3.57487e+06	3.17045e+06
304POS		TG(18:0/16:0/22:4)+NH4	TG(56:4)+NH4	TG	(18:0/16:0/22:4)	(18:0)	(16:0)	(22:4)		C59 H110 O6 N1	928.833	28.6967	0.0267491	0.818471	0.578384	0.390154	3.7528e+06	1.31179e+07	3.16689e+06	3.3645e+06	3.88505e+06	4.139e+06	4.9964e+06	3.04901e+06	5.05615e+06	3.25818e+06	3.44308e+06	5.91857e+06	3.35924e+06	3.35797e+06	3.51665e+06
305POS		TG(18:0/16:0/22:4)+NH4	TG(56:4)+NH4	TG	(18:0/16:0/22:4)	(18:0)	(16:0)	(22:4)		C59 H110 O6 N1	928.833	23.6264	0.0643253	0.558067	1.81199e-05	0.253849	3.16186e+06	3.38056e+06	3.01823e+06	3.13852e+06	3.09071e+06	3.77846e+06	1.35447e+06	1.51472e+06	1.9792e+06	2.12422e+06	1.65365e+06	2.29418e+06	2.93761e+06	3.30887e+06	3.26999e+06
306POS		TG(20:1/18:1/18:1)+NH4	TG(56:3)+NH4	TG	(20:1/18:1/18:1)	(20:1)	(18:1)	(18:1)		C59 H112 O6 N1	930.848	22.517	0.00792551	0.00168006	2.58436e-05	0.895254	1179122031	1923064754	1213711053	2580519652	1247308828	1863984433	4.05957e+06	1.64283e+06	1.51666e+06	1.36235e+06	1.61002e+06	6.62217e+06	1172659001	1189039891	1188767071
307POS		PS(45:4)+Na	PS(45:4)+Na	PS	(45:4)	(45:4)				C51 H92 O10 N1 P1 Na1	932.635	9.477	0.00686946	0.3191	3.39523e-05	0.729234	6.07734e+07	5.26725e+07	2.89185e+07	4.82718e+07	4.54202e+07	4.75037e+07	1.7339e+07	1.87258e+07	1.74347e+07	1.20974e+07	1.56905e+07	9.19661e+06	3.42913e+07	3.45309e+07	3.47656e+07
308POS		TG(56:2)+NH4	TG(56:2)+NH4	TG	(56:2)	(56:2)				C59 H114 O6 N1	932.864	22.574	0.0480031	0.0278153	3.73361e-06	0.492346	713390804	6.71844e+08	5.64296e+08	2.96527e+08	6.61437e+08	6.876e+08	1.54345e+07	1.63397e+07	1.70817e+07	1.73264e+07	1.73761e+07	1.64401e+07	4.01141e+08	3.68434e+08	4.00581e+08
309POS		TG(18:0/18:1/20:1)+NH4	TG(56:2)+NH4	TG	(18:0/18:1/20:1)	(18:0)	(18:1)	(20:1)		C59 H114 O6 N1	932.864	23.0393	0.00442955	0.0126373	1.29464e-10	0.244879	7.41567e+08	7.02347e+08	5.66286e+08	7.02689e+08	6.87301e+08	7.25601e+08	8.76387e+06	9.14313e+06	8.87254e+06	1.02448e+07	7.94075e+06	7.17385e+06	3.81222e+08	381310658	3.84198e+08
30POS		LPC(17:0)+H	LPC(17:0)+H	LPC	(17:0)	(17:0)				C25 H53 O7 N1 P1	510.355	3.75606	0.029593	0.910028	0.442654	0.115687	476282	371729	318425	454552	366061	426649	392725	476369	428423	246636	394075	258307	474979	499749	474981
310POS		TG(18:0/18:0/20:2)+NH4	TG(56:2)+NH4	TG	(18:0/18:0/20:2)	(18:0)	(18:0)	(20:2)		C59 H114 O6 N1	932.864	20.926	0.00562253	0.489562	0.000792781	0.697744	3.11825e+07	3.10033e+07	3.29286e+07	3.32642e+07	2.94761e+07	3.25606e+07	2.28336e+07	7.02741e+06	2.26688e+07	2.36068e+07	8.00475e+06	9.07857e+06	3.3041e+07	3.27243e+07	3.27184e+07
311POS		TG(18:0/18:1/20:0)+NH4	TG(56:1)+NH4	TG	(18:0/18:1/20:0)	(18:0)	(18:1)	(20:0)		C59 H116 O6 N1	934.88	23.5693	0.00273641	0.216171	3.86551e-08	0.937021	1.44453e+08	1.3089e+08	1.0912e+08	1.27238e+08	1.23101e+08	1.3474e+08	2.12531e+07	2.08028e+07	4.71001e+07	2.29215e+07	3.66757e+07	1.75994e+07	8.32504e+07	83646874	8.36456e+07
312POS		PI(41:0)+H	PI(41:0)+H	PI	(41:0)	(41:0)				C50 H98 O13 N0 P1	937.674	10.7853	0.0241028	0.0420084	4.17648e-06	0.124423	3.66539e+07	3.36428e+07	2.443e+07	3.09285e+07	2.6609e+07	16505404	2.63535e+06	97632.2	2.56517e+06	155897	126873	1.50881e+06	2.04843e+07	2.13534e+07	2.04878e+07
313POS		PG(48:5)+H	PG(48:5)+H	PG	(48:5)	(48:5)				C54 H98 O10 N0 P1	937.689	12.598	0.0137274	0.065818	4.84864e-11	0.131971	1.12247e+07	1.14653e+07	9.82163e+06	1.05983e+07	1.10421e+07	1.21018e+07	1.35982e+06	967578	520186	554556	577565	380986	1.11188e+07	1.13869e+07	1.11219e+07
314POS		PG(48:4)+H	PG(48:4)+H	PG	(48:4)	(48:4)				C54 H100 O10 N0 P1	939.705	14.2614	0.00674434	0.0204924	9.67647e-15	0.0637934	4.07356e+07	4.25316e+07	4.19478e+07	4.46655e+07	4.30445e+07	4.13026e+07	1.56217e+06	1.30687e+06	517718	722964	673430	426594	3.72131e+07	3.76527e+07	3.76498e+07
317POS		TG(18:3/20:3/20:3)+NH4	TG(58:9)+NH4	TG	(18:3/20:3/20:3)	(18:3)	(20:3)	(20:3)		C61 H104 O6 N1	946.786	17.212	0.0590332	0.0085796	3.94218e-05	0.62682	1047782689	1267530733	2277838222	1205489797	1084440060	1144296465	2.40038e+07	2.60234e+06	2.63265e+06	2.15914e+07	1.65397e+07	1.50181e+06	1558157914	1733067900	1724880096
31POS		Cer(d32:1)+H	Cer(d32:1)+H	Cer	(d32:1)	(d32:1)				C32 H64 O3 N1	510.488	7.90113	0.0265196	0.716443	0.123747	0.35438	7.47582e+06	3.02236e+06	3.23585e+06	6.55296e+06	4.0589e+06	4.47187e+06	4.27461e+06	4.46382e+06	3.33578e+06	2.35172e+06	2.95861e+06	3.26175e+06	4.04488e+06	4.23638e+06	4.23672e+06
320POS		TG(20:3/18:2/20:3)+NH4	TG(58:8)+NH4	TG	(20:3/18:2/20:3)	(20:3)	(18:2)	(20:3)		C61 H106 O6 N1	948.801	18.4071	0.00817982	0.0195056	5.35274e-05	0.222638	9.02027e+08	1143038042	9.60479e+08	8.75169e+08	9.10586e+08	2.58327e+08	2.10308e+07	1.75973e+07	1.69168e+07	1.60316e+07	1.82168e+07	8.70287e+06	9.2855e+08	9.28433e+08	941708186
322POS		TG(20:1/18:3/20:3)+NH4	TG(58:7)+NH4	TG	(20:1/18:3/20:3)	(20:1)	(18:3)	(20:3)		C61 H108 O6 N1	950.817	19.1648	0.0180897	0.0186523	2.88161e-12	0.223711	4.73563e+08	4.8451e+08	5.56932e+08	502031278	5.06986e+08	5.35352e+08	1.2827e+07	9.58284e+06	9.4055e+06	9.5316e+06	9.99067e+06	5.72667e+06	5.12921e+08	512455462	5.28916e+08
323POS		TG(20:1/18:3/20:3)+NH4	TG(58:7)+NH4	TG	(20:1/18:3/20:3)	(20:1)	(18:3)	(20:3)		C61 H108 O6 N1	950.817	20.2079	0.0113688	0.00416436	4.60262e-08	0.450804	5.84486e+08	4.76884e+08	3.38966e+08	455601304	4.84917e+08	4.91952e+08	2.99759e+06	1.78594e+06	1.52582e+06	2.78854e+06	1.93004e+06	768912	3.53161e+08	3.60297e+08	3.60114e+08
324POS		TG(20:2/18:2/20:3)+NH4	TG(58:7)+NH4	TG	(20:2/18:2/20:3)	(20:2)	(18:2)	(20:3)		C61 H108 O6 N1	950.817	19.459	0.0272732	0.00274898	1.24783e-06	0.940792	2173126036	2187424818	1514471335	2069373780	1111537904	2072426784	6.91534e+06	4.91551e+06	4.91081e+06	6.10794e+06	5.26325e+06	2.47873e+06	1408309695	1476908388	1410274446
325POS		TG(20:1/18:3/20:2)+NH4	TG(58:6)+NH4	TG	(20:1/18:3/20:2)	(20:1)	(18:3)	(20:2)		C61 H110 O6 N1	952.833	20.2042	0.0240736	0.0366654	4.80705e-10	0.343544	1.81176e+08	1.51489e+08	1.7737e+08	2.05465e+08	1.88188e+08	1.70762e+08	9.6943e+06	7.21892e+06	7.161e+06	4.81199e+06	7.60226e+06	2.90663e+06	1.87304e+08	1.87317e+08	1.95231e+08
326POS		TG(20:1/18:1/20:4)+NH4	TG(58:6)+NH4	TG	(20:1/18:1/20:4)	(20:1)	(18:1)	(20:4)		C61 H110 O6 N1	952.833	21.1472	0.00790581	0.00639193	1.63928e-10	0.367963	4.07973e+08	3.87595e+08	333860669	3.32791e+08	3.96726e+08	4.08454e+08	3.55499e+06	2.41863e+06	2.72083e+06	2.7844e+06	1.9594e+06	1.0548e+06	2.55771e+08	2.55769e+08	2.59288e+08
327POS		PS(47:4)+Na	PS(47:4)+Na	PS	(47:4)	(47:4)				C53 H96 O10 N1 P1 Na1	960.666	10.4967	0.00627609	0.274576	1.03105e-05	0.82968	9.0415e+07	8.04463e+07	4.57367e+07	7.45882e+07	7.32894e+07	7.57242e+07	2.53078e+07	2.51431e+07	2.29455e+07	1.4294e+07	2.19713e+07	1.12066e+07	5.30256e+07	5.31725e+07	5.36642e+07
328POS		PG(48:2)+NH4	PG(48:2)+NH4	PG	(48:2)	(48:2)				C54 H107 O10 N1 P1	960.763	12.591	0.00926543	0.00656015	1.04215e-09	0.139777	4.59268e+07	6.44295e+07	5.3371e+07	6.06367e+07	5.78515e+07	5.66018e+07	769223	489248	224208	288723	285932	165357	4.20745e+07	42071585	4.27519e+07
32POS		Cer(d32:0)+H	Cer(d32:0)+H	Cer	(d32:0)	(d32:0)				C32 H66 O3 N1	512.504	9.03986	0.0108932	0.896667	0.144448	4.1303	5.43716e+08	513370794	410749163	5.18447e+08	527883791	5.3671e+08	5.23483e+08	5.07687e+08	4.8482e+08	3.45959e+08	4.41928e+08	4.31743e+08	5.2137e+08	5.26695e+08	5.32841e+08
330POS		DGDG(36:3)+Na	DGDG(36:3)+Na	DGDG	(36:3)	(36:3)				C51 H90 O15 Na1	965.617	10.4783	0.00970269	3.03309	4.78846e-05	0.657729	4.44144e+06	4.18351e+06	3.00859e+06	3.57714e+06	4.17774e+06	3.7265e+06	1.35431e+07	1.41192e+07	1.29555e+07	9.35352e+06	1.29746e+07	7.16388e+06	4.80648e+06	4.88859e+06	4.88775e+06
331POS		TG(18:1/20:4/22:6)+NH4	TG(60:11)+NH4	TG	(18:1/20:4/22:6)	(18:1)	(20:4)	(22:6)		C63 H104 O6 N1	970.786	16.6261	0.0170802	0.00246659	2.43502e-12	0.399115	3.31735e+08	3.35905e+08	2.89042e+08	2.97344e+08	3.01564e+08	3.07056e+08	1.08432e+06	718961	728497	999239	705173	358204	2.45153e+08	245218240	2.52511e+08
332POS		TG(20:3/20:3/20:4)+NH4	TG(60:10)+NH4	TG	(20:3/20:3/20:4)	(20:3)	(20:3)	(20:4)		C63 H106 O6 N1	972.801	17.6131	0.0188663	0.00237447	1.66132e-13	0.393276	3.23459e+08	3.07711e+08	2.86361e+08	2.89972e+08	2.98313e+08	2.90457e+08	967191	748324	647345	904380	646906	351042	2.24957e+08	2.24748e+08	2.32279e+08
333POS		TG(20:3/20:3/20:3)+NH4	TG(60:9)+NH4	TG	(20:3/20:3/20:3)	(20:3)	(20:3)	(20:3)		C63 H108 O6 N1	974.817	18.4764	0.0144245	0.00619848	6.99396e-12	0.23645	1.44816e+08	1.69525e+08	1.43988e+08	1.56021e+08	1.42282e+08	1.52311e+08	1.296e+06	886235	883965	1.23498e+06	844853	488027	1.32684e+08	1.32661e+08	1.36015e+08
334POS		TG(20:3/20:3/20:3)+NH4	TG(60:9)+NH4	TG	(20:3/20:3/20:3)	(20:3)	(20:3)	(20:3)		C63 H108 O6 N1	974.817	18.762	0.0469468	0.00746008	5.2258e-09	0.230865	1.61679e+08	2.2596e+08	1.77879e+08	1.93105e+08	1.69046e+08	1.6509e+08	1.62364e+06	994928	1.25715e+06	1.31307e+06	2.40539e+06	557885	1.61385e+08	148172248	1.60374e+08
335POS		TG(20:2/20:3/20:3)+NH4	TG(60:8)+NH4	TG	(20:2/20:3/20:3)	(20:2)	(20:3)	(20:3)		C63 H110 O6 N1	976.833	19.5207	0.0268172	0.00835828	1.51784e-09	0.246012	2.51738e+08	2.0664e+08	2.00472e+08	2.23654e+08	1.94818e+08	2.54551e+08	2.31097e+06	1.84741e+06	1.80216e+06	2.05781e+06	1.99138e+06	1.12243e+06	1.84539e+08	1.8442e+08	1.93182e+08
336POS		TG(22:0/20:3/20:4)+NH4	TG(62:7)+NH4	TG	(22:0/20:3/20:4)	(22:0)	(20:3)	(20:4)		C65 H116 O6 N1	1006.88	22.1853	0.0163714	0.0403568	9.4209e-09	0.0893363	1.44854e+07	1.24511e+07	9.70672e+06	1.11141e+07	1.203e+07	1.30977e+07	824638	553415	674368	411414	355375	122197	6.36053e+06	6.54229e+06	6.54637e+06
337NEG		LPA(18:2)-H	LPA(18:2)-H	LPA	(18:2)	(18:2)				C21 H38 O7 N0 P1	433.236	2.65171	0.0241192	0.30859	0.0727164	0.0346169	3.10705e+06	986694	4.19947e+06	6.60875e+06	795623	1.29929e+06	1.33874e+06	1.30987e+06	1.81306e+06	326552	431182	25664.2	4.2694e+06	4.28354e+06	4.45723e+06
338NEG		LPG(16:0)-H	LPG(16:0)-H	LPG	(16:0)	(16:0)				C22 H44 O9 N0 P1	483.273	2.6135	0.0196722	1.11208	0.764877	0.252128	575637	329117	927831	1.65419e+06	322135	343848	1.00985e+06	232379	1.00227e+06	666251	1.07864e+06	628834	1.44347e+06	1.49443e+06	1.49314e+06
339NEG		LPE(22:0)-H	LPE(22:0)-H	LPE	(22:0)	(22:0)				C27 H55 O7 N1 P1	536.372	7.4991	0.00392668	0.120338	2.87318e-05	0.155568	1.43667e+06	1.23225e+06	745285	1.24456e+06	1.09513e+06	1.30322e+06	175775	114212	144126		132047		647151	647218	651596
33POS		LPC(18:3)+H	LPC(18:3)+H	LPC	(18:3)	(18:3)				C26 H49 O7 N1 P1	518.324	2.22719	0.0135198	0.0851405	2.64948e-05	0.119642	5.18868e+06	4.08156e+06	5.32871e+06	8.35677e+06	7.99099e+06	4.53914e+06	545138	813716	547392	347874	412587	354576	3.15504e+06	3.23023e+06	3.22995e+06
340NEG		LPE(23:0)-H	LPE(23:0)-H	LPE	(23:0)	(23:0)				C28 H57 O7 N1 P1	550.388	8.17393	0.0131841	0.182502	3.78178e-05	0.100501	791647	755687	436965	785080	694551	793173	155283	122104	120788		119778		435040	441549	430100
341NEG		LPC(18:2)+HCOO	LPC(18:2)+HCOO	LPC	(18:2)	(18:2)				C27 H51 O9 N1 P1	564.331	2.5587	0.0127593	0.359158	0.0264045	0.191975	4.70497e+06	3.71398e+06	7.03493e+06	1.21869e+07	3.90978e+06	2.9691e+06	2.18987e+06	2.63016e+06	2.2665e+06	1.67334e+06	2.08884e+06	1.5493e+06	3.70549e+06	3.78968e+06	3.78749e+06
342NEG		LPE(24:0)-H	LPE(24:0)-H	LPE	(24:0)	(24:0)				C29 H59 O7 N1 P1	564.403	8.82538	0.00922805	0.280867	5.27643e-06	0.0451811	1.65995e+06	1.33337e+06	973397	1.38519e+06	1.18752e+06	1.4581e+06	571569	410352	409133	240093	394602	220491	893252	907657	907709
343NEG		LPC(18:1)+HCOO	LPC(18:1)+HCOO	LPC	(18:1)	(18:1)				C27 H53 O9 N1 P1	566.346	3.13923	0.0841997	0.140479	0.00228122	0.200406	3.79999e+06	2.50423e+06	1.88028e+06	2.15225e+06	1.15368e+06	2.9963e+06	546299	259473	288523		262421		1.51185e+06	1.52536e+06	1.75108e+06
344NEG		LPI(16:0)-H	LPI(16:0)-H	LPI	(16:0)	(16:0)				C25 H48 O12 N0 P1	571.289	2.60541	0.00614557	0.377218	0.23003	0.0706142	1.55985e+06	476557	3.4161e+06	5.75518e+06	478285	479681	721165	1.19511e+06	794936	342640	770411		3.79853e+06	3.79929e+06	3.83949e+06
345NEG		LPC(20:3)+HCOO	LPC(20:3)+HCOO	LPC	(20:3)	(20:3)				C29 H53 O9 N1 P1	590.346	2.88253	0.0232262	0.333509	0.000206208	0.0623716	900920	758218	690100	1.01504e+06	844694	735131	317690	457935	103090	220556			745632	745740	776092
346NEG		LPI(18:3)-H	LPI(18:3)-H	LPI	(18:3)	(18:3)				C27 H46 O12 N0 P1	593.273	1.90431	0.0198502	0.181275	0.138393	0.0978077	1.31363e+06	289041	3.10916e+06	4.88346e+06	341968	304176	353972	373726	394241		364979	60180.1	2.48494e+06	2.57453e+06	2.57006e+06
347NEG		LPI(18:2)-H	LPI(18:2)-H	LPI	(18:2)	(18:2)				C27 H48 O12 N0 P1	595.289	2.16203	0.01113	0.882565	0.827092	0.147829	882828	257536	1.74829e+06	2.88365e+06	238329	198464	846998	1.58869e+06	963528	36249.7	1.13114e+06		2.68443e+06	2.73669e+06	2.73701e+06
348NEG		Cer(d18:1+hO/22:0)-H	Cer(d40:1+hO)-H	Cer	(d18:1+hO/22:0)	(d18:1+hO)	(22:0)			C40 H78 O4 N1	636.594	13.3286	0.0127175	0.0582285	2.9677e-08	0.167112	1.2472e+06	1.13536e+06	833041	1.29795e+06	1.19431e+06	1.28442e+06	115476	64105.9	74327.9	39420.1	81669.6	32149.8	583572	596508	596725
349NEG		Cer(d18:0+pO/22:0)-H	Cer(d40:0+pO)-H	Cer	(d18:0+pO/22:0)	(d18:0+pO)	(22:0)			C40 H80 O4 N1	638.609	13.9356	0.0113801	0.480266	0.00122542	0.0798749	301283	304822	178150	257458	332867	313737	231861	117263	136492	73348.1	163299	88578.2	208620	208869	212880
34POS		LPC(18:2)+H	LPC(18:2)+H	LPC	(18:2)	(18:2)				C26 H51 O7 N1 P1	520.34	2.57791	0.00608209	0.415489	0.00015782	0.326524	7.50357e+06	6.24826e+06	7.81487e+06	1.01598e+07	6.58505e+06	6.05714e+06	3.61921e+06	4.35561e+06	2.76749e+06	1.7364e+06	3.62815e+06	2.32785e+06	6.49813e+06	6.56733e+06	6.56681e+06
350NEG		PA(16:0/16:0)-H	PA(32:0)-H	PA	(16:0/16:0)	(16:0)	(16:0)			C35 H68 O8 N0 P1	647.466	10.8807	0.0275773	0.144022	5.02555e-05	0.340569	1.46023e+07	1.74698e+07	7.24362e+06	1.07766e+07	9.94556e+06	1.14174e+07	656056	2.35538e+06	2.36597e+06	1.55719e+06	2.40824e+06	948320	8.51529e+06	8.92439e+06	8.50736e+06
351NEG		Cer(d18:1+hO/23:0)-H	Cer(d41:1+hO)-H	Cer	(d18:1+hO/23:0)	(d18:1+hO)	(23:0)			C41 H80 O4 N1	650.609	13.9402	0.0251928	0.0449965	1.90377e-08	0.20249	1.75479e+06	1.69482e+06	1.12823e+06	1.67135e+06	1.6816e+06	1.63994e+06	109170	78893.8	69686.8	46421.2	92957.2	33519.8	762895	797128	797234
352NEG		Cer(d17:1+hO/23:0+O)-H	Cer(d40:1+hO+O)-H	Cer	(d17:1+hO/23:0+O)	(d17:1+hO)	(23:0+O)			C40 H78 O5 N1	652.589	12.8955	0.0186622	0.174629	7.08839e-09	0.117134	1.65211e+06	1.64879e+06	1.36709e+06	1.76054e+06	1.73209e+06	1.73451e+06	479159	267651	285528	161176	360826	173633	1.11179e+06	1.11315e+06	1.1488e+06
353NEG		Cer(d18:0+pO/23:0)-H	Cer(d41:0+pO)-H	Cer	(d18:0+pO/23:0)	(d18:0+pO)	(23:0)			C41 H82 O4 N1	652.625	14.5618	0.029735	0.313522	3.89052e-05	0.0469949	476310	483694	334065	467619	665543	518542	225875	152434	163534	92346.8	191630	97746	326494	343764	344048
354NEG		Cer(d17:1+hO/21:0)+HCOO	Cer(d38:1+hO)+HCOO	Cer	(d17:1+hO/21:0)	(d17:1+hO)	(21:0)			C39 H76 O6 N1	654.568	12.1697	0.0124922	0.0903717	9.49842e-08	0.163847	1.6438e+06	1.38678e+06	1.01018e+06	1.24421e+06	1.50351e+06	1.40328e+06	203221	104907	118322	69465.1	169249	75141.5	639169	653307	653093
355NEG		Cer(d17:0+pO/23:0+O)-H	Cer(d40:0+pO+O)-H	Cer	(d17:0+pO/23:0+O)	(d17:0+pO)	(23:0+O)			C40 H80 O5 N1	654.604	13.4978	0.0122282	1.04963	0.756363	0.172206	290133	322497	219919	304163	384134	314750	475662	330948	326010	228055	378706	187315	374790	382873	382811
356NEG		Cer(d17:0+pO/21:0)+HCOO	Cer(d38:0+pO)+HCOO	Cer	(d17:0+pO/21:0)	(d17:0+pO)	(21:0)			C39 H78 O6 N1	656.583	12.75	0.0112475	0.975954	0.880072	0.142926	263187	261739	161624	223627	275863	253242	365524	205065	246847	136005	274279	176954	259037	263858	264399
357NEG		PA(33:0)-H	PA(33:0)-H	PA	(33:0)	(33:0)				C36 H70 O8 N0 P1	661.481	10.568	0.0279226	0.0593369	1.98559e-09	0.538756	1.33004e+07	1.32975e+07	1.04098e+07	1.3565e+07	1.21274e+07	1.07509e+07	902593	846903	608958	572387	965839	461683	6.38349e+06	6.38451e+06	6.69781e+06
358NEG		Cer(d18:1+hO/24:0)-H	Cer(d42:1+hO)-H	Cer	(d18:1+hO/24:0)	(d18:1+hO)	(24:0)			C42 H82 O4 N1	664.625	14.5639	0.013702	0.06869	7.02102e-08	0.322505	5.11346e+06	4.65266e+06	3.14846e+06	4.72162e+06	5.06184e+06	5.0278e+06	501868	293211	351949	198351	383416	175693	2.26125e+06	2.26589e+06	2.31757e+06
359NEG		Cer(d17:1+hO/24:0+O)-H	Cer(d41:1+hO+O)-H	Cer	(d17:1+hO/24:0+O)	(d17:1+hO)	(24:0+O)			C41 H80 O5 N1	666.604	13.5	0.00963433	0.162855	5.79292e-08	0.148461	2.234e+06	2.22563e+06	1.62857e+06	2.40341e+06	2.31936e+06	2.34065e+06	554333	366355	341160	199742	464342	215870	1.1823e+06	1.19387e+06	1.2053e+06
35POS		LPC(18:1)+H	LPC(18:1)+H	LPC	(18:1)	(18:1)				C26 H53 O7 N1 P1	522.355	3.16505	0.00538527	0.12259	2.64721e-07	0.143826	5.79857e+06	4.68045e+06	4.20881e+06	6.63038e+06	4.59965e+06	4.90529e+06	672711	746067	692490	513138	691547	462648	3.59556e+06	3.59592e+06	3.62938e+06
360NEG		Cer(d18:0+pO/24:0)-H	Cer(d42:0+pO)-H	Cer	(d18:0+pO/24:0)	(d18:0+pO)	(24:0)			C42 H84 O4 N1	666.641	15.2191	0.0210683	0.557067	0.00311384	0.198561	1.26569e+06	1.15702e+06	725373	1.12211e+06	1.3774e+06	1.23192e+06	973600	601356	668505	365715	803397	419774	838329	838792	869535
361NEG		Cer(d18:1+hO/21:0)+HCOO	Cer(d39:1+hO)+HCOO	Cer	(d18:1+hO/21:0)	(d18:1+hO)	(21:0)			C40 H78 O6 N1	668.583	12.743	0.015523	0.172671	8.89352e-07	0.0652621	658490	599845	376260	559369	566790	632794	152763	73374.3	110003	52717.2	129378	67729.7	352956	346554	357436
362NEG		Cer(d17:0+pO/24:0+O)-H	Cer(d41:0+pO+O)-H	Cer	(d17:0+pO/24:0+O)	(d17:0+pO)	(24:0+O)			C41 H82 O5 N1	668.62	14.118	0.0164334	1.06435	0.683267	0.198326	406509	396950	301495	404618	441790	457615	660362	456264	434939	279710	450659	282071	528424	544117	543365
366NEG		Cer(d18:1+hO/25:0)-H	Cer(d43:1+hO)-H	Cer	(d18:1+hO/25:0)	(d18:1+hO)	(25:0)			C43 H84 O4 N1	678.641	15.2279	0.0115992	0.0737018	2.30048e-07	0.147629	1.14595e+06	956669	648625	1.07871e+06	1.08267e+06	1.0613e+06	108410	89497.7	76652.3	33976.6	97163	34589.7	490583	500465	500677
367NEG		Cer(d17:1+hO/25:0+O)-H	Cer(d42:1+hO+O)-H	Cer	(d17:1+hO/25:0+O)	(d17:1+hO)	(25:0+O)			C42 H82 O5 N1	680.62	14.1136	0.0105398	0.173302	1.77799e-07	0.233482	7.00432e+06	6.68054e+06	4.79471e+06	7.1944e+06	7.24492e+06	7.49475e+06	1.88803e+06	1.11983e+06	1.15263e+06	706185	1.36138e+06	775710	4.03238e+06	4.09085e+06	4.11623e+06
368NEG		Cer(d18:1+hO/22:0)+HCOO	Cer(d40:1+hO)+HCOO	Cer	(d18:1+hO/22:0)	(d18:1+hO)	(22:0)			C41 H80 O6 N1	682.599	13.3286	0.0128035	0.0761259	5.39526e-08	0.629704	2.05582e+07	1.90501e+07	1.29018e+07	1.90997e+07	1.82775e+07	2.06209e+07	2.23006e+06	1.29541e+06	1.41064e+06	807647	1.81142e+06	857363	9.14243e+06	9.14772e+06	9.34933e+06
369NEG		Cer(d42:0+pO+O)-H	Cer(d42:0+pO+O)-H	Cer	(d42:0+pO+O)	(d42:0+pO+O)				C42 H84 O5 N1	682.635	14.7422	0.0206468	0.557182	0.00076317	0.303642	2.40969e+06	2.60278e+06	1.63018e+06	2.55436e+06	2.85642e+06	2.62295e+06	1.82233e+06	1.49429e+06	1.40735e+06	957410	1.58441e+06	911630	2.30478e+06	2.3902e+06	2.38819e+06
36POS		LPC(18:0)+H	LPC(18:0)+H	LPC	(18:0)	(18:0)				C26 H55 O7 N1 P1	524.371	4.44146	0.00850305	0.0350687	2.5519e-08	0.118128	2.45466e+07	2.02554e+07	1.53984e+07	2.35481e+07	2.16615e+07	2.22574e+07	639945	681434	689861	834890	973756	657254	1.26312e+07	1.2632e+07	1.28186e+07
370NEG		PA(17:0/18:3)-H	PA(35:3)-H	PA	(17:0/18:3)	(17:0)	(18:3)			C38 H68 O8 N0 P1	683.466	9.97482	0.125609	0.230434	5.47098e-06	0.10762	1.22877e+07	1.15894e+07	7.62077e+06	1.47789e+07	1.18301e+07	1.25645e+07	3.39949e+06	2.68645e+06	2.96269e+06	1.79425e+06	4.10024e+06	1.34192e+06	1.9871e+07	1.9794e+07	1.581e+07
372NEG		Cer(d18:0+pO/22:0)+HCOO	Cer(d40:0+pO)+HCOO	Cer	(d18:0+pO/22:0)	(d18:0+pO)	(22:0)			C41 H82 O6 N1	684.615	13.9356	0.00841797	0.587268	0.00527058	0.452082	5.56722e+06	5.94625e+06	3.57484e+06	5.35295e+06	6.4503e+06	5.95874e+06	4.96496e+06	2.87109e+06	3.34291e+06	1.82554e+06	4.13831e+06	2.14914e+06	4.16803e+06	4.23e+06	4.22878e+06
374NEG		PA(17:0/18:2)-H	PA(35:2)-H	PA	(17:0/18:2)	(17:0)	(18:2)			C38 H70 O8 N0 P1	685.481	10.7263	0.0364446	1.54838	0.0732122	1.20097	8.00476e+06	1.8683e+07	6.26369e+06	7.04394e+06	7.50605e+06	7.25308e+06	1.54902e+07	1.6039e+07	1.77672e+07	1.18601e+07	1.63778e+07	7.24675e+06	1.33723e+07	1.25622e+07	1.25624e+07
376NEG		PA(35:0)-H	PA(35:0)-H	PA	(35:0)	(35:0)				C38 H74 O8 N0 P1	689.513	11.4995	0.0244068	0.0907818	6.4298e-08	0.21954	2.50384e+06	2.99064e+06	1.9043e+06	2.81405e+06	2.43004e+06	2.27238e+06	270950	266386	207028	147641	313268	148761	1.36257e+06	1.36399e+06	1.42173e+06
377NEG		PE(16:0/16:0)-H	PE(32:0)-H	PE	(16:0/16:0)	(16:0)	(16:0)			C37 H73 O8 N1 P1	690.508	11.1633	0.029313	0.0810841	4.49214e-08	0.233032	2.94226e+06	2.47997e+06	1.85094e+06	2.61243e+06	2.77871e+06	2.81834e+06	260747	258328	231856	148743	243255	112468	1.47042e+06	1.47026e+06	1.54628e+06
378NEG		Cer(d18:1+hO/26:0)-H	Cer(d44:1+hO)-H	Cer	(d18:1+hO/26:0)	(d18:1+hO)	(26:0)			C44 H86 O4 N1	692.656	15.8833	0.01254	0.46161	0.000710063	0.103056	532901	503785	301356	478891	596743	544394	331303	185451	259767	137273	319350	132330	300907	301326	307694
37POS		Cer(d33:0)+H	Cer(d33:0)+H	Cer	(d33:0)	(d33:0)				C33 H68 O3 N1	526.519	9.70045	0.0237748	0.973538	0.795618	0.412286	5.65333e+06	4.5817e+06	3.87452e+06	4.90364e+06	4.37491e+06	4.91657e+06	5.73414e+06	5.62044e+06	4.89754e+06	3.35427e+06	4.14704e+06	3.80224e+06	4.01367e+06	4.18385e+06	4.18337e+06
380NEG		Cer(d17:1+hO/26:0+O)-H	Cer(d43:1+hO+O)-H	Cer	(d17:1+hO/26:0+O)	(d17:1+hO)	(26:0+O)			C43 H84 O5 N1	694.635	14.758	0.0134613	0.111015	6.15818e-08	0.214832	2.92112e+06	2.89147e+06	1.91215e+06	2.78978e+06	2.85058e+06	3.01969e+06	454100	285773	298518	198643	381683	200235	1.45922e+06	1.48083e+06	1.49901e+06
381NEG		Cer(d18:0+pO/26:0)-H	Cer(d44:0+pO)-H	Cer	(d18:0+pO/26:0)	(d18:0+pO)	(26:0)			C44 H88 O4 N1	694.672	16.5448	0.0227019	0.665669	0.0722477	0.0787358	320608	331086	159086	257398	375157	325044	314737	144398	197554	94045.3	230228		222375	222586	231343
383NEG		PA(18:2/18:2)-H	PA(36:4)-H	PA	(18:2/18:2)	(18:2)	(18:2)			C39 H68 O8 N0 P1	695.466	10.9368	0.0566516	0.541096	0.00082938	0.719987	1.74264e+07	1.58951e+07	1.18583e+07	1.11481e+07	1.40892e+07	1.97835e+07	9.88563e+06	7.94441e+06	8.51373e+06	8.5717e+06	8.17257e+06	5.71905e+06	1.07876e+07	1.18826e+07	1.07888e+07
384NEG		PA(18:2/18:2)-H	PA(36:4)-H	PA	(18:2/18:2)	(18:2)	(18:2)			C39 H68 O8 N0 P1	695.466	11.389	0.0328376	0.446428	0.010862	0.428285	1.15193e+07	6.38909e+06	4.72761e+06	9.22761e+06	5.99632e+06	1.42926e+07	5.12932e+06	3.97173e+06	3.58824e+06	3.21012e+06	4.47074e+06	2.91219e+06	4.80316e+06	4.79386e+06	5.07659e+06
385NEG		PA(16:0/20:4)-H	PA(36:4)-H	PA	(16:0/20:4)	(16:0)	(20:4)			C39 H68 O8 N0 P1	695.466	9.68808	0.0149297	0.26519	0.0133624	0.107281	6.57884e+07	6.10779e+07	4.52356e+07	4.68389e+07	1.56714e+08	5.4697e+07	19513616	2.03339e+07	3.14205e+07	1.32954e+07	2.01277e+07	9.43358e+06	4.14326e+07	4.14322e+07	4.03702e+07
386NEG		Cer(d18:1+hO/23:0)+HCOO	Cer(d41:1+hO)+HCOO	Cer	(d18:1+hO/23:0)	(d18:1+hO)	(23:0)			C42 H82 O6 N1	696.615	13.9402	0.00693065	0.0577873	2.01052e-08	0.813136	3.04982e+07	2.89072e+07	1.97057e+07	2.82397e+07	2.85531e+07	2.98904e+07	2.38532e+06	1.45471e+06	1.69233e+06	971968	2.05512e+06	1.02137e+06	1.3952e+07	1.39562e+07	1.41223e+07
387NEG		Cer(d43:0+pO+O)-H	Cer(d43:0+pO+O)-H	Cer	(d43:0+pO+O)	(d43:0+pO+O)				C43 H86 O5 N1	696.651	15.3875	0.0324638	0.550845	0.00871089	0.134724	660793	697706	438179	675740	802241	724967	559883	426369	436687	38652.9	484855	256727	585437	585753	619150
389NEG		Cer(d20:0+pO/20:1+O)+HCOO	Cer(d40:1+pO+O)+HCOO	Cer	(d20:0+pO/20:1+O)	(d20:0+pO)	(20:1+O)			C41 H80 O7 N1	698.594	12.886	0.00848674	0.204087	3.8264e-08	0.176616	7.65735e+06	7.85706e+06	5.98989e+06	8.0199e+06	7.58619e+06	8.25298e+06	2.41319e+06	1.47297e+06	1.52276e+06	915090	1.965e+06	969082	5.10704e+06	5.18317e+06	5.18254e+06
38POS		Cer(d32:0+pO)+H	Cer(d32:0+pO)+H	Cer	(d32:0+pO)	(d32:0+pO)				C32 H66 O4 N1	528.499	7.53397	0.0233123	0.782706	0.0260636	0.276536	3.19043e+06	2.27844e+06	2.17284e+06	2.64553e+06	2.83737e+06	2.87024e+06	2.7346e+06	2.07395e+06	2.08938e+06	1.57559e+06	1.86626e+06	2.17949e+06	2.94744e+06	3.06848e+06	2.94821e+06
390NEG		Cer(d18:0+pO/23:0)+HCOO	Cer(d41:0+pO)+HCOO	Cer	(d18:0+pO/23:0)	(d18:0+pO)	(23:0)			C42 H84 O6 N1	698.63	14.5618	0.0149224	0.368916	6.00621e-05	0.3319	1.02783e+07	9.57803e+06	5.76252e+06	9.08726e+06	1.06503e+07	1.05596e+07	5.13698e+06	3.221e+06	3.57656e+06	2.15398e+06	4.29321e+06	2.2466e+06	6.05791e+06	6.21788e+06	6.21658e+06
391NEG		PG(32:4e)-H	PG(32:4e)-H	PG	(32:4e)	(32:4e)				C38 H68 O9 N0 P1	699.461	6.402	0.00949992	0.00355575	1.18277e-08	0.554954	1.03313e+07	8.71602e+06	8.55438e+06	9.67315e+06	1.07792e+07	1.25017e+07	57482.7	25041	17588.4	61439.4	47503.7	6265.97	4.07426e+06	4.07533e+06	4.14221e+06
392NEG		PA(18:0/18:1)-H	PA(36:1)-H	PA	(18:0/18:1)	(18:0)	(18:1)			C39 H74 O8 N0 P1	701.513	12.2766	0.0478089	0.118773	0.00807138	0.627899	8.03489e+07	5.66444e+07	8.64769e+06	9.49797e+06	6.90913e+07	5.58742e+07	8.99455e+06	2.76408e+06	6.19514e+06	5.20523e+06	6.657e+06	3.45292e+06	2.76049e+07	3.00159e+07	3.00328e+07
395NEG		Cer(d17:1+hO/27:0+O)-H	Cer(d44:1+hO+O)-H	Cer	(d17:1+hO/27:0+O)	(d17:1+hO)	(27:0+O)			C44 H86 O5 N1	708.651	15.4172	0.0140969	0.150485	9.8179e-07	0.13974	1.78505e+06	1.86732e+06	1.12091e+06	1.71968e+06	2.097e+06	1.88362e+06	412950	264874	273527	160976	300352	163437	929534	953215	951944
399NEG		Cer(d44:0+pO+O)-H	Cer(d44:0+pO+O)-H	Cer	(d44:0+pO+O)	(d44:0+pO+O)				C44 H88 O5 N1	710.667	16.0428	0.00901334	0.613131	0.0256963	0.15336	675991	688684	332530	547714	747374	640870	647611	333048	362076	234140	444104	206628	550380	556316	560336
39POS		Cer(d18:2/16:1)+H	Cer(d34:3)+H	Cer	(d18:2/16:1)	(d18:2)	(16:1)			C34 H64 O3 N1	534.488	9.34832	0.0338754	0.426811	3.87979e-05	0.416744	1.29322e+07	1.12454e+07	7.54074e+06	1.04287e+07	1.27477e+07	1.24015e+07	5.28314e+06	5.97542e+06	5.34667e+06	3.94572e+06	4.81999e+06	3.35184e+06	8.9758e+06	8.98281e+06	9.51663e+06
3POS		So(d17:1)+H	So(d17:1)+H	So	(d17:1)	(d17:1)				C17 H36 O2 N1	286.274	2.32123	0.0034921	1.09758	0.206629	0.313612	2.71843e+06	2.43196e+06	2.33609e+06	2.52478e+06	2.14514e+06	2.21815e+06	2.94865e+06	3.08308e+06	2.64162e+06	2.11753e+06	2.30342e+06	2.68296e+06	2.10009e+06	2.11284e+06	2.11285e+06
402NEG		PA(17:0/20:3)-H	PA(37:3)-H	PA	(17:0/20:3)	(17:0)	(20:3)			C40 H72 O8 N0 P1	711.497	11.0782	0.0294175	0.968937	0.901286	0.456548	3.03202e+06	3.97264e+06	1.15595e+06	2.99722e+06	3.5437e+06	3.07899e+06	2.90736e+06	4.72373e+06	2.87295e+06	1.61666e+06	4.26483e+06	842686	2.7332e+06	2.87878e+06	2.87589e+06
407NEG		PG(32:3)-H	PG(32:3)-H	PG	(32:3)	(32:3)				C38 H68 O10 N0 P1	715.456	9.29926	0.0358621	0.030302	1.27146e-07	0.711137	2.38474e+07	1.98534e+07	1.35591e+07	1.75435e+07	1.92124e+07	1.76841e+07	572518	532029	691170	643746	629191	316074	8.34858e+06	8.89102e+06	8.88808e+06
40POS		Cer(d34:3)+H	Cer(d34:3)+H	Cer	(d34:3)	(d34:3)				C34 H64 O3 N1	534.488	9.02737	0.00571169	22.5116	3.35135e-09	0.83124	715051	815511	1.08829e+06	824887	719263	697997	2.12144e+07	1.97349e+07	1.84992e+07	1.57646e+07	1.55252e+07	1.86909e+07	2.39486e+06	2.41851e+06	2.41891e+06
410NEG		PE(34:1)-H	PE(34:1)-H	PE	(34:1)	(34:1)				C39 H75 O8 N1 P1	716.524	9.272	0.010313	0.124843	0.02477	0.121239	832013	582597	2.14548e+06	712434	740521	691189	136428	84269.3	105276		148783		492727	484027	484030
411NEG		PG(32:2)-H	PG(32:2)-H	PG	(32:2)	(32:2)				C38 H70 O10 N0 P1	717.471	10.0494	0.0588828	0.379563	7.21447e-05	0.476219	1.70876e+07	2.16542e+07	1.44688e+07	1.27922e+07	1.38803e+07	2.01469e+07	7.88742e+06	7.35679e+06	6.6872e+06	5.59039e+06	6.87137e+06	3.57453e+06	9.89055e+06	9.86012e+06	1.09176e+07
413NEG		PG(32:1)-H	PG(32:1)-H	PG	(32:1)	(32:1)				C38 H72 O10 N0 P1	719.487	10.9524	0.0511047	0.240472	0.000280062	0.124964	4.34061e+06	9.49465e+06	9.29611e+06	1.06337e+07	1.39219e+07	1.29019e+07	3.1028e+06	2.94374e+06	2.83085e+06	1.76518e+06	2.55181e+06	1.37556e+06	7.44427e+06	6.94436e+06	7.6807e+06
414NEG		DGMG(18:3)+HCOO	DGMG(18:3)+HCOO	DGMG	(18:3)	(18:3)				C34 H57 O16	721.365	2.18453	0.0398855	0.981592	0.957111	0.243918	789717	517107	1.0076e+06	1.70254e+06	431038	375911	1.17495e+06	517566	189204	826916	1.34705e+06	679425	1.43238e+06	1.53884e+06	1.53314e+06
418NEG		Cer(d18:1+hO/25:0)+HCOO	Cer(d43:1+hO)+HCOO	Cer	(d18:1+hO/25:0)	(d18:1+hO)	(25:0)			C44 H86 O6 N1	724.646	15.2279	0.00789068	0.107606	1.004e-07	0.607378	2.38778e+07	2.18767e+07	1.45253e+07	2.10126e+07	2.24464e+07	2.23667e+07	3.40646e+06	2.01953e+06	2.50423e+06	1.41183e+06	2.93707e+06	1.29054e+06	1.13963e+07	1.1555e+07	1.15519e+07
419NEG		PA(20:1/18:2)-H	PA(38:3)-H	PA	(20:1/18:2)	(20:1)	(18:2)			C41 H74 O8 N0 P1	725.513	11.4542	0.0158697	0.091638	7.64007e-07	0.890644	5.6211e+07	4.31399e+07	2.90522e+07	4.18814e+07	4.7277e+07	4.2899e+07	3.40525e+06	6.65246e+06	2.49095e+06	3.68337e+06	4.30847e+06	3.32755e+06	2.61893e+07	2.62228e+07	2.69324e+07
41POS		Cer(d34:2)+H	Cer(d34:2)+H	Cer	(d34:2)	(d34:2)				C34 H66 O3 N1	536.504	8.39041	0.1998	0.352174	0.000528724	0.467848	1.3342e+07	1.76194e+07	9.87593e+06	2.0868e+07	2.00851e+07	2.49745e+07	6.60228e+06	5.02573e+06	5.95687e+06	5.00277e+06	8.83648e+06	6.17573e+06	1.1729e+07	1.70213e+07	1.69891e+07
420NEG		PE(17:0/18:3)-H	PE(35:3)-H	PE	(17:0/18:3)	(17:0)	(18:3)			C40 H73 O8 N1 P1	726.508	10.2753	0.0011982	0.797074	0.0761803	0.382043	2.46172e+06	1.98201e+06	1.5099e+06	2.37194e+06	2.25134e+06	2.13076e+06	1.98905e+06	2.01742e+06	1.87414e+06	1.32818e+06	1.88492e+06	1.03524e+06	1.99132e+06	1.98719e+06	1.99132e+06
421NEG		Cer(d18:0+pO/25:0)+HCOO	Cer(d43:0+pO)+HCOO	Cer	(d18:0+pO/25:0)	(d18:0+pO)	(25:0)			C44 H88 O6 N1	726.662	15.8696	0.00696641	0.840356	0.2422	0.542092	4.53546e+06	4.45561e+06	2.79903e+06	4.10404e+06	4.62614e+06	4.40507e+06	5.01053e+06	3.32501e+06	3.71427e+06	2.17768e+06	4.36743e+06	2.35125e+06	3.22649e+06	3.26591e+06	3.26556e+06
422NEG		PA(38:2)-H	PA(38:2)-H	PA	(38:2)	(38:2)				C41 H76 O8 N0 P1	727.528	11.2742	0.0156576	0.299963	1.4498e-05	0.0995266	3.27715e+06	3.2658e+06	1.83097e+06	2.58212e+06	2.64591e+06	2.77942e+06	962442	1.02743e+06	614134	552704	1.18331e+06	573781	2.05305e+06	2.05406e+06	2.10975e+06
424NEG		PE(17:0/18:1)-H	PE(35:1)-H	PE	(17:0/18:1)	(17:0)	(18:1)			C40 H77 O8 N1 P1	730.539	11.7269	0.00720228	3.7736	5.70415e-05	0.497559	724050	559245	368484	520141	610518	603107	2.47362e+06	2.56403e+06	2.51588e+06	1.71919e+06	2.33504e+06	1.16794e+06	1.58683e+06	1.59829e+06	1.60986e+06
425NEG		phSM(d31:2+pO)+HCOO	phSM(d31:2+pO)+HCOO	phSM	(d31:2+pO)	(d31:2+pO)				C37 H72 O10 N2 P1	735.493	9.34	0.00913348	0.411184	0.000177643	0.745173	2.37095e+07	4.26419e+07	2.78637e+07	4.04719e+07	3.33666e+07	2.83625e+07	1.65321e+07	1.5641e+07	1.1105e+07	1.05951e+07	1.6831e+07	1.00589e+07	1.81478e+07	1.84036e+07	1.8463e+07
426NEG		PG(16:0/17:0)-H	PG(33:0)-H	PG	(16:0/17:0)	(16:0)	(17:0)			C39 H76 O10 N0 P1	735.518	10.533	0.0164051	1.33305	0.0965496	0.346697	797990	1.05833e+06	494147	987522	1.0172e+06	1.0233e+06	1.44436e+06	1.46966e+06	1.34946e+06	912193	1.34243e+06	651726	1.0806e+06	1.08204e+06	1.11231e+06
427NEG		PE(18:3/18:2)-H	PE(36:5)-H	PE	(18:3/18:2)	(18:3)	(18:2)			C41 H71 O8 N1 P1	736.492	8.97112	0.00807743	0.186564	1.93065e-06	0.47668	4.01534e+07	3.4033e+07	2.06639e+07	3.19012e+07	3.45429e+07	3.17595e+07	6.88715e+06	6.93991e+06	7.12267e+06	4.64538e+06	6.42534e+06	3.99645e+06	1.95282e+07	1.98079e+07	1.98e+07
428NEG		PA(39:4)-H	PA(39:4)-H	PA	(39:4)	(39:4)				C42 H74 O8 N0 P1	737.513	10.0813	0.150294	0.049353	6.11445e-09	0.989222	4.12639e+07	4.32713e+07	3.13031e+07	4.41934e+07	4.11995e+07	3.50421e+07	2.37205e+06	2.08403e+06	1.73583e+06	1.49004e+06	2.53807e+06	1.44077e+06	2.26809e+07	17359925	2.29618e+07
429NEG		PE(18:1/18:3)-H	PE(36:4)-H	PE	(18:1/18:3)	(18:1)	(18:3)			C41 H73 O8 N1 P1	738.508	9.7312	0.00781327	1.04733	0.715766	1.78435	3.86574e+07	3.27594e+07	2.01915e+07	3.32559e+07	3.28713e+07	3.22947e+07	3.8063e+07	3.91782e+07	3.89254e+07	2.74945e+07	3.50481e+07	2.03145e+07	3.34597e+07	3.3474e+07	3.39217e+07
42POS		Cer(d34:1)+H	Cer(d34:1)+H	Cer	(d34:1)	(d34:1)				C34 H68 O3 N1	538.519	9.17828	0.0752212	0.664614	0.135836	0.877591	4.83537e+07	1.20317e+07	1.36548e+07	3.89396e+07	3.5516e+07	3.97483e+07	2.00004e+07	2.5824e+07	2.70382e+07	1.42549e+07	1.53045e+07	2.26877e+07	2.51838e+07	2.53445e+07	2.87022e+07
430NEG		PE(18:2/18:2)-H	PE(36:4)-H	PE	(18:2/18:2)	(18:2)	(18:2)			C41 H73 O8 N1 P1	738.508	7.64082	0.0570211	0.292117	0.00178949	0.0494262	3.62067e+06	4.30735e+06	1.6884e+06	3.40319e+06	3.51449e+06	2.87898e+06	1.67979e+06	1.64326e+06	1.32214e+06		78327.9	2231.14	3.40351e+06	3.4151e+06	3.75734e+06
431NEG		Cer(d18:1+hO/26:0)+HCOO	Cer(d44:1+hO)+HCOO	Cer	(d18:1+hO/26:0)	(d18:1+hO)	(26:0)			C45 H88 O6 N1	738.662	15.8833	0.010912	0.582354	0.00538249	0.629097	1.23291e+07	1.17561e+07	7.12442e+06	1.05193e+07	1.20966e+07	1.11855e+07	9.7302e+06	5.38047e+06	7.0053e+06	4.09658e+06	8.27514e+06	3.3717e+06	7.82053e+06	7.82159e+06	7.96981e+06
432NEG		PA(39:3)-H	PA(39:3)-H	PA	(39:3)	(39:3)				C42 H76 O8 N0 P1	739.528	10.81	0.0134687	0.034557	4.89822e-07	0.711155	2.63693e+07	2.01182e+07	1.45276e+07	1.99586e+07	1.86948e+07	1.66334e+07	683610	693506	476089	432646	819088	914106	9.76882e+06	9.77368e+06	1.00009e+07
433NEG		PA(39:3)-H	PA(39:3)-H	PA	(39:3)	(39:3)				C42 H76 O8 N0 P1	739.528	11.1029	0.0104169	0.0861174	2.36838e-07	0.513793	1.25256e+07	1.8306e+07	1.17241e+07	1.30804e+07	1.19322e+07	1.44612e+07	1.58985e+06	1.39624e+06	940779	900156	1.40533e+06	831800	8.59856e+06	8.60607e+06	8.75833e+06
435NEG		Cer(d18:0+pO/26:0)+HCOO	Cer(d44:0+pO)+HCOO	Cer	(d18:0+pO/26:0)	(d18:0+pO)	(26:0)			C45 H90 O6 N1	740.677	16.5448	0.0105061	0.617631	0.0809048	0.454002	8.67725e+06	8.76336e+06	4.27894e+06	6.52284e+06	9.0823e+06	8.51644e+06	8.98043e+06	3.81806e+06	5.77747e+06	2.88756e+06	6.84588e+06	3484.17	6.4026e+06	6.52147e+06	6.51959e+06
436NEG		PG(34:4)-H	PG(34:4)-H	PG	(34:4)	(34:4)				C40 H70 O10 N0 P1	741.471	9.33516	0.00531256	0.409242	0.00018862	0.349372	1.0527e+07	7.43474e+06	6.05009e+06	7.35525e+06	9.06792e+06	9.16742e+06	3.89494e+06	5.32474e+06	3.5046e+06	3.48718e+06	2.78622e+06	1.30172e+06	5.71131e+06	5.71435e+06	5.76549e+06
437NEG		PG(34:4)-H	PG(34:4)-H	PG	(34:4)	(34:4)				C40 H70 O10 N0 P1	741.471	11.0035	0.104809	0.495041	0.0554399	0.263447	8.69936e+06	8.80942e+06	5.92908e+06	7.46755e+06	7.48538e+06	2.52332e+06	6.98141e+06	1.05636e+06	7.62193e+06	1.76835e+06	2.25943e+06	566673	3.23179e+06	3.26255e+06	3.87401e+06
438NEG		PA(39:2)-H	PA(39:2)-H	PA	(39:2)	(39:2)				C42 H78 O8 N0 P1	741.544	11.5623	0.0144143	0.132706	5.98305e-08	0.297952	7.21252e+06	7.33602e+06	4.86342e+06	6.82722e+06	6.286e+06	5.86462e+06	1.06748e+06	963402	712444	687631	1.06318e+06	600436	3.69562e+06	3.69731e+06	3.78952e+06
440NEG		PG(16:0/18:3)-H	PG(34:3)-H	PG	(16:0/18:3)	(16:0)	(18:3)			C40 H72 O10 N0 P1	743.487	10.4077	0.0083661	0.332791	0.000606072	0.164354	1.00058e+07	8.91543e+06	8.85625e+06	7.91219e+06	1.5074e+07	8.39744e+06	5.54305e+06	1.75182e+06	4.65467e+06	1.20267e+06	4.84395e+06	1.69214e+06	8.56912e+06	8.56749e+06	8.44475e+06
441NEG		PG(16:0/18:3)-H	PG(34:3)-H	PG	(16:0/18:3)	(16:0)	(18:3)			C40 H72 O10 N0 P1	743.487	8.63581	0.0112019	0.140796	4.63166e-07	0.586313	3.39765e+07	2.874e+07	2.15877e+07	3.23321e+07	3.19906e+07	2.96557e+07	6.43536e+06	6.73641e+06	6.156e+06	26357	5.73988e+06	7493.23	1.76128e+07	1.79596e+07	1.79584e+07
442NEG		PA(39:1)-H	PA(39:1)-H	PA	(39:1)	(39:1)				C42 H80 O8 N0 P1	743.56	12.5357	0.0173342	0.0512476	1.34871e-08	0.23121	2.34792e+06	2.44104e+06	1.67873e+06	2.39435e+06	2.17584e+06	1.93117e+06	146539	127968	89493.9	75194.7	154437	71000.3	1.10484e+06	1.10521e+06	1.13853e+06
443NEG		PE(16:0/20:1)-H	PE(36:1)-H	PE	(16:0/20:1)	(16:0)	(20:1)			C41 H79 O8 N1 P1	744.555	12.1707	0.0116916	0.117414	3.87038e-07	0.615402	2.82972e+07	2.48112e+07	1.55927e+07	2.23491e+07	2.47565e+07	2.51388e+07	3.23151e+06	3.2843e+06	3.04396e+06	2.2006e+06	3.1283e+06	1.66035e+06	1.30266e+07	1.30302e+07	1.3294e+07
445NEG		PG(34:2)-H	PG(34:2)-H	PG	(34:2)	(34:2)				C40 H74 O10 N0 P1	745.503	11.25	0.0225788	0.12989	0.000335991	0.380646	1.77485e+07	1.48771e+07	3.64627e+06	1.29171e+07	1.5597e+07	1.07317e+07	2.68124e+06	1.78604e+06	1.80123e+06	638871	1.84739e+06	1.0542e+06	7.33615e+06	7.63467e+06	7.62663e+06
446NEG		PA(20:3/20:3)-H	PA(40:6)-H	PA	(20:3/20:3)	(20:3)	(20:3)			C43 H72 O8 N0 P1	747.497	9.99264	0.0181181	0.149679	1.36435e-05	0.331013	1.33593e+07	9.84237e+06	5.64516e+06	9.27347e+06	1.08221e+07	9.27496e+06	1.81413e+06	2.02809e+06	1.51602e+06	1.01856e+06	1.76538e+06	571723	5.04387e+06	5.20717e+06	5.20384e+06
447NEG		PG(16:0/18:1)-H	PG(34:1)-H	PG	(16:0/18:1)	(16:0)	(18:1)			C40 H76 O10 N0 P1	747.518	10.1192	0.0111472	0.146981	3.91646e-10	0.937605	7.23724e+07	7.10138e+07	5.93645e+07	7.47314e+07	6.831e+07	7.34238e+07	1.21174e+07	1.23406e+07	1.16642e+07	8.1142e+06	1.11829e+07	6.19748e+06	4.6498e+07	4.65045e+07	4.74048e+07
448NEG		PA(20:2/20:3)-H	PA(40:5)-H	PA	(20:2/20:3)	(20:2)	(20:3)			C43 H74 O8 N0 P1	749.513	10.9256	0.0156958	0.0917978	1.86348e-06	0.416346	1.20878e+07	9.22049e+06	5.84051e+06	9.15142e+06	1.11691e+07	9.95992e+06	877390	873526	742491	1.02448e+06	1.17423e+06	579755	5.42437e+06	5.57471e+06	5.57441e+06
44POS		LPC(20:3)+H	LPC(20:3)+H	LPC	(20:3)	(20:3)				C28 H53 O7 N1 P1	546.355	2.91743	0.0289165	0.385712	0.00532272	0.130806	1.79496e+06	1.40945e+06	1.24775e+06	276944	1.50332e+06	1.35347e+06	546675	679703	538068	338725	514543	308261	1.2072e+06	1.27027e+06	1.26922e+06
450NEG		Cer(d17:1+hO/28:0)+HCOO	Cer(d45:1+hO)+HCOO	Cer	(d17:1+hO/28:0)	(d17:1+hO)	(28:0)			C46 H90 O6 N1	752.677	16.551	0.0123971	0.180261	3.00569e-06	0.233029	5.50938e+06	5.03798e+06	3.23072e+06	4.57781e+06	5.03582e+06	5.04486e+06	1.29325e+06	614292	892561	503569	967995		2.7197e+06	2.77936e+06	2.77853e+06
451NEG		PE(17:0/20:3)-H	PE(37:3)-H	PE	(17:0/20:3)	(17:0)	(20:3)			C42 H77 O8 N1 P1	754.539	11.2747	0.0099092	3.80967	7.6529e-05	0.783699	1.68804e+06	1.47009e+06	907267	1.20794e+06	1.46328e+06	1.57197e+06	6.72012e+06	6.57019e+06	5.39422e+06	3.92406e+06	5.91619e+06	3.12821e+06	3.8845e+06	3.88702e+06	3.9528e+06
452NEG		Cer(d17:0+pO/28:0)+HCOO	Cer(d45:0+pO)+HCOO	Cer	(d17:0+pO/28:0)	(d17:0+pO)	(28:0)			C46 H92 O6 N1	754.693	17.202	0.00899505	1.096	0.742469	0.168028	842534	850036	509932	748284	744285	755249	1.38369e+06	671480	933206		1.03641e+06	39841.8	637009	647148	646924
453NEG		PE(19:0/18:1)-H	PE(37:1)-H	PE	(19:0/18:1)	(19:0)	(18:1)			C42 H81 O8 N1 P1	758.571	12.7886	0.0226223	1.30421	0.118662	0.149975	225192	171940	98110.7	167923	194673	171730	275180	265095	273020	168268	233790	127416	224416	233430	233459
455NEG		phSM(d33:3+pO)+HCOO	phSM(d33:3+pO)+HCOO	phSM	(d33:3+pO)	(d33:3+pO)				C39 H74 O10 N2 P1	761.509	9.67419	0.112648	0.353019	0.0229747	0.168025	6.42622e+06	6.61721e+06	1.2173e+06	7.81952e+06	1.70396e+06	5.00039e+06	2.7537e+06	1.69266e+06	1.24702e+06	1.14037e+06	2.36864e+06	959145	2.85932e+06	3.50475e+06	3.49641e+06
456NEG		PE(18:2/20:4)-H	PE(38:6)-H	PE	(18:2/20:4)	(18:2)	(20:4)			C43 H73 O8 N1 P1	762.508	9.18562	0.00545708	0.152818	3.11384e-07	0.521545	27420931	2.55398e+07	1.6018e+07	2.36361e+07	2.46845e+07	2.38048e+07	4.01533e+06	4.50526e+06	4.26812e+06	3.2226e+06	4.16545e+06	1.38647e+06	1.41485e+07	1.42836e+07	1.42827e+07
457NEG		PE(38:6)-H	PE(38:6)-H	PE	(38:6)	(38:6)				C43 H73 O8 N1 P1	762.508	7.43232	0.0179705	0.0462263	2.26101e-05	0.233491	2.21894e+06	1.92154e+06	1.24178e+06	1.97736e+06	2.31785e+06	2.44869e+06	105294	105779	86324.1		76300.4		1.13303e+06	1.09866e+06	1.13411e+06
458NEG		PE(18:3/20:3)-H	PE(38:6)-H	PE	(18:3/20:3)	(18:3)	(20:3)			C43 H73 O8 N1 P1	762.508	9.516	0.0589042	0.15924	4.7385e-07	0.15056	2.38222e+06	2.34896e+06	1.70637e+06	2.37041e+06	2.94858e+06	2.1104e+06	422647	451744	315698	276027	490475	251582	1.46716e+06	1.62265e+06	1.46813e+06
459NEG		PA(41:5)-H	PA(41:5)-H	PA	(41:5)	(41:5)				C44 H76 O8 N0 P1	763.528	10.4628	0.0215521	0.0805536	2.72041e-07	0.293714	4.39635e+06	4.90112e+06	2.88205e+06	5.03892e+06	3.96104e+06	4.29548e+06	422632	351614	233054	231161	585061	228578	2.47578e+06	2.47828e+06	2.57064e+06
45POS		Cer(d34:3+pO)+H	Cer(d34:3+pO)+H	Cer	(d34:3+pO)	(d34:3+pO)				C34 H64 O4 N1	550.483	7.48891	0.0225973	1.7295	0.00222393	0.225963	1.10838e+06	637994	732945	829157	698331	761579	1.82679e+06	1.62578e+06	1.43111e+06	1.08801e+06	1.17646e+06	1.0988e+06	1.05476e+06	1.09477e+06	1.09918e+06
460NEG		PE(20:3/18:2)-H	PE(38:5)-H	PE	(20:3/18:2)	(20:3)	(18:2)			C43 H75 O8 N1 P1	764.524	9.9343	0.0060341	0.965745	0.767333	1.5142	3.09826e+07	2.64424e+07	1.73783e+07	2.53352e+07	2.55414e+07	2.67936e+07	2.77992e+07	2.86719e+07	2.86776e+07	2.1082e+07	2.59001e+07	1.51195e+07	2.61033e+07	2.6379e+07	2.6377e+07
461NEG		PE(20:3/18:2)-H	PE(38:5)-H	PE	(20:3/18:2)	(20:3)	(18:2)			C43 H75 O8 N1 P1	764.524	7.91785	0.0281853	0.269572	3.77454e-05	0.0861765	4.21907e+06	3.68298e+06	2.7152e+06	3.65566e+06	3.75109e+06	4.62938e+06	1.37555e+06	1.29869e+06	1.17086e+06	21976.5	1.22187e+06		2.54947e+06	2.67745e+06	2.67878e+06
462NEG		PG(18:3/18:3)-H	PG(36:6)-H	PG	(18:3/18:3)	(18:3)	(18:3)			C42 H70 O10 N0 P1	765.471	10.435	0.0185553	0.482396	0.0273837	0.337003	6.2592e+06	4.09232e+06	3.01036e+06	7.85454e+06	8.56213e+06	4.14086e+06	5.12485e+06	1.79243e+06	3.8667e+06	3.26029e+06	1.3368e+06	981518	3.32045e+06	3.21514e+06	3.21683e+06
463NEG		PG(18:3/18:3)-H	PG(36:6)-H	PG	(18:3/18:3)	(18:3)	(18:3)			C42 H70 O10 N0 P1	765.471	7.12986	0.00646131	0.0519423	4.18285e-07	0.208059	1.90144e+06	1.55288e+06	1.21979e+06	1.90454e+06	1.84088e+06	1.58346e+06	111988	105383	100965		105499	9146.36	853871	863549	863447
464NEG		PE(18:1/20:3)-H	PE(38:4)-H	PE	(18:1/20:3)	(18:1)	(20:3)			C43 H77 O8 N1 P1	766.539	10.6606	0.0153214	0.133207	7.08086e-07	0.663492	4.12039e+07	3.44378e+07	2.16444e+07	3.28616e+07	3.51419e+07	3.41825e+07	4.09435e+06	5.71229e+06	4.03607e+06	4.0729e+06	5.56347e+06	3.09196e+06	2.52243e+07	2.4578e+07	2.52584e+07
465NEG		Cer(d18:1+hO/28:0)+HCOO	Cer(d46:1+hO)+HCOO	Cer	(d18:1+hO/28:0)	(d18:1+hO)	(28:0)			C47 H92 O6 N1	766.693	17.2516	0.00391495	1.04218	0.808799	0.199577	2.32393e+06	2.13299e+06	1.29609e+06	1.88095e+06	1.97644e+06	1.8801e+06	2.85789e+06	1.2062e+06	1.83827e+06		2.08109e+06		1.62845e+06	1.63961e+06	1.63948e+06
466NEG		PG(18:3/18:2)-H	PG(36:5)-H	PG	(18:3/18:2)	(18:3)	(18:2)			C42 H72 O10 N0 P1	767.487	11.3143	0.0388832	0.285669	0.000656915	0.115691	4.84084e+06	7.62255e+06	3.91097e+06	3.85034e+06	4.99191e+06	2.77784e+06	1.35514e+06	1.36726e+06	1.86483e+06	1.16515e+06	1.15683e+06	1.08794e+06	4.02995e+06	4.31176e+06	4.03791e+06
467NEG		PG(18:3/18:2)-H	PG(36:5)-H	PG	(18:3/18:2)	(18:3)	(18:2)			C42 H72 O10 N0 P1	767.487	7.89017	0.0113139	0.167621	2.48806e-06	0.200131	2.90462e+06	2.42555e+06	1.96031e+06	2.7145e+06	2.60934e+06	2.2385e+06	463957	408407	425898		361502		1.48311e+06	1.51268e+06	1.51243e+06
468NEG		PA(41:3)-H	PA(41:3)-H	PA	(41:3)	(41:3)				C44 H80 O8 N0 P1	767.56	12.0539	0.0147824	0.12914	1.02156e-06	0.145398	1.52717e+06	1.59868e+06	1.131e+06	2.06705e+06	1.37383e+06	1.53495e+06	241516	243220	185855	148421	242651	130649	891252	914927	913978
469NEG		PE(20:0/18:3)-H	PE(38:3)-H	PE	(20:0/18:3)	(20:0)	(18:3)			C43 H79 O8 N1 P1	768.555	11.7565	0.0163485	0.292844	7.10965e-06	0.241945	1.61279e+07	1.48352e+07	8.82983e+06	1.32382e+07	1.44033e+07	1.53208e+07	4.75738e+06	4.81873e+06	4.74252e+06	3.2203e+06	4.42954e+06	2.26588e+06	8.7902e+06	8.53892e+06	8.78022e+06
46POS		Cer(d18:2/16:0+O)+H	Cer(d34:2+O)+H	Cer	(d18:2/16:0+O)	(d18:2)	(16:0+O)			C34 H66 O4 N1	552.499	10.0722	0.010988	0.327242	0.000118791	0.43096	1.47917e+07	1.62648e+07	1.86306e+07	2.34312e+07	1.20172e+07	1.2916e+07	4.28657e+06	6.72849e+06	4.07904e+06	3.90426e+06	6.82624e+06	6.26196e+06	1.12865e+07	1.12919e+07	1.15054e+07
470NEG		PE(18:1/20:2)-H	PE(38:3)-H	PE	(18:1/20:2)	(18:1)	(20:2)			C43 H79 O8 N1 P1	768.555	11.4045	0.00769726	0.132873	6.98308e-06	0.3709	1.40172e+07	1.04737e+07	6.19603e+06	9.63982e+06	9.90907e+06	1.00434e+07	1.59639e+06	1.60428e+06	1.50109e+06	1.10616e+06	1.49472e+06	706865	5.34204e+06	5.3437e+06	5.41441e+06
471NEG		Cer(d17:0+pO/29:0)+HCOO	Cer(d46:0+pO)+HCOO	Cer	(d17:0+pO/29:0)	(d17:0+pO)	(29:0)			C47 H94 O6 N1	768.709	17.9304	0.00414038	2.32634	0.0857625	0.281908	563336	584821	308020	418263	551740	521237	2.01997e+06	1.22185e+06	1.62391e+06	130662	1.74439e+06	115894	646616	646636	651274
472NEG		PG(18:1/18:3)-H	PG(36:4)-H	PG	(18:1/18:3)	(18:1)	(18:3)			C42 H74 O10 N0 P1	769.503	8.63325	0.0108317	0.247246	2.8337e-05	0.0469877	3.76563e+06	2.94653e+06	2.17159e+06	3.33371e+06	3.29017e+06	3.18073e+06	1.17767e+06	1.31775e+06	1.01694e+06	25959.1	1.06426e+06	18041.3	2.17229e+06	2.21358e+06	2.21353e+06
473NEG		PA(41:2)-H	PA(41:2)-H	PA	(41:2)	(41:2)				C44 H82 O8 N0 P1	769.575	12.7809	0.022458	0.612853	0.00221308	0.189559	916944	965491	627280	926746	804162	683441	639622	581506	422497	364705	634035	375363	723379	723811	752109
474NEG		PE(18:0/20:2)-H	PE(38:2)-H	PE	(18:0/20:2)	(18:0)	(20:2)			C43 H81 O8 N1 P1	770.571	12.3412	0.0131844	0.643053	0.0065185	0.6244	9.85268e+06	8.53015e+06	5.21506e+06	7.43537e+06	8.28059e+06	8.27605e+06	6.07666e+06	6.13074e+06	5.77878e+06	4.03981e+06	5.64744e+06	2.92937e+06	7.07177e+06	7.23739e+06	7.23407e+06
475NEG		PE(18:0/20:1)-H	PE(38:1)-H	PE	(18:0/20:1)	(18:0)	(20:1)			C43 H83 O8 N1 P1	772.586	13.2672	0.0426768	0.250115	1.94921e-06	0.00776065	3.67601e+06	3.36932e+06	2.12332e+06	3.00832e+06	3306839	3.4609e+06	949347	1.00181e+06	869218	617885	866099	433999	2.07666e+06	2.07754e+06	2.23452e+06
477NEG		PC(16:0/16:0)+HCOO	PC(32:0)+HCOO	PC	(16:0/16:0)	(16:0)	(16:0)			C41 H81 O10 N1 P1	778.56	10.875	0.00541912	0.629214	0.00318455	0.315477	2.60097e+06	2.077e+06	1.39358e+06	2.14338e+06	2.15966e+06	2.07572e+06	1.53156e+06	1.57117e+06	1.3631e+06	1.09878e+06	1.4632e+06	806091	1.97632e+06	1.99394e+06	1.99587e+06
478NEG		PS(36:5)-H	PS(36:5)-H	PS	(36:5)	(36:5)				C42 H71 O10 N1 P1	780.482	9.74788	0.00950633	0.109266	2.95951e-09	0.192218	2.45658e+06	2.07982e+06	1.94661e+06	2.25068e+06	2.33474e+06	2.65657e+06	278197	289664	244583	212597	256099	218536	1.59307e+06	1.61949e+06	1.59315e+06
479NEG		PA(42:3)-H	PA(42:3)-H	PA	(42:3)	(42:3)				C45 H82 O8 N0 P1	781.575	12.5556	0.0101734	0.13486	1.55688e-07	0.0942636	684078	788614	488102	672561	632134	576537	105980	106059	85942	56216.3	113463	50474.7	354321	354400	360641
47POS		Cer(d35:0)+H	Cer(d35:0)+H	Cer	(d35:0)	(d35:0)				C35 H72 O3 N1	554.551	12.568	0.0183965	0.783149	0.0900887	0.154298	855437	407254	902109	895521	820092	1.00345e+06	701111	754086	711179	505597	569065	583755	504178	520938	520220
480NEG		PS(18:2/18:2)-H	PS(36:4)-H	PS	(18:2/18:2)	(18:2)	(18:2)			C42 H73 O10 N1 P1	782.498	10.4636	0.00961264	2.67102	1.3415e-06	0.67756	1.81081e+06	1.57549e+06	1.25161e+06	1.43123e+06	1.43329e+06	1.45614e+06	4.12138e+06	4.33808e+06	4.41162e+06	3.56954e+06	4.45491e+06	3.03301e+06	2.40447e+06	2.4046e+06	2.36472e+06
481NEG		PS(16:0/20:4)-H	PS(36:4)-H	PS	(16:0/20:4)	(16:0)	(20:4)			C42 H73 O10 N1 P1	782.498	8.93252	0.0222331	0.0729609	3.4766e-09	0.240747	2.88552e+06	2.32251e+06	2.19532e+06	2.96062e+06	2.76986e+06	2.63233e+06	225962	232587	215253	145491	223504	107516	1.41883e+06	1.41997e+06	1.47476e+06
482NEG		PE(19:0/20:3)-H	PE(39:3)-H	PE	(19:0/20:3)	(19:0)	(20:3)			C44 H81 O8 N1 P1	782.571	12.2885	0.019719	0.779711	0.0890941	0.15026	446748	379022	226102	299314	327021	343765	302488	305872	305122	204985	292742	165344	338207	349917	338257
483NEG		PA(42:2)-H	PA(42:2)-H	PA	(42:2)	(42:2)				C45 H84 O8 N0 P1	783.591	13.3334	0.0187407	1.34949	0.0693534	0.208246	382919	369324	245846	363207	269217	293035	550182	513723	365725	310405	558518	297260	432064	432098	446260
484NEG		PS(36:3)-H	PS(36:3)-H	PS	(36:3)	(36:3)				C42 H75 O10 N1 P1	784.513	11.2449	0.00374595	1.41841	0.00548465	0.410407	1.22347e+06	1.17574e+06	905091	1.07669e+06	1.1975e+06	1.27512e+06	1.86743e+06	1.996e+06	1.54502e+06	1.39502e+06	1.73415e+06	1.18364e+06	1.30643e+06	1.30661e+06	1.31501e+06
485NEG		PS(16:0/20:3)-H	PS(36:3)-H	PS	(16:0/20:3)	(16:0)	(20:3)			C42 H75 O10 N1 P1	784.513	9.6584	0.0182049	3.99952	2.66149e-05	0.502421	708056	423735	377797	713749	654469	329122	2.53169e+06	2.61537e+06	2.30483e+06	1.67385e+06	2.35385e+06	1.34658e+06	1.60912e+06	1.66041e+06	1.60914e+06
486NEG		PE(18:2/21:0)-H	PE(39:2)-H	PE	(18:2/21:0)	(18:2)	(21:0)			C44 H83 O8 N1 P1	784.586	13.0029	0.0123106	4.56819	3.96843e-05	0.321805	244461	229174	103198	176215	154536	247518	1.03301e+06	1.08486e+06	1.00544e+06	699610	967907	485895	682915	670819	686898
487NEG		PE(18:1/21:0)-H	PE(39:1)-H	PE	(18:1/21:0)	(18:1)	(21:0)			C44 H85 O8 N1 P1	786.602	13.9527	0.0259954	2.34393	0.00170674	0.146103	117403	105574	29695.6	46715.7	96227.8	96109.9	243856	237443	204815	154256	206588	105614	169082	169192	176868
488NEG		PE(20:3/20:3)-H	PE(40:6)-H	PE	(20:3/20:3)	(20:3)	(20:3)			C45 H77 O8 N1 P1	790.539	10.2678	0.0519039	0.724471	0.0426208	0.518024	4.71672e+06	4.35843e+06	6.99831e+06	4.18616e+06	4.19716e+06	4.25452e+06	4.10625e+06	4.20209e+06	3.85152e+06	2.84767e+06	3.7536e+06	2.03935e+06	4.34514e+06	4.74919e+06	4.34762e+06
489NEG		MGDG(16:3/18:3)+HCOO	MGDG(34:6)+HCOO	MGDG	(16:3/18:3)	(16:3)	(18:3)			C44 H71 O12	791.495	7.70489	0.0284979	0.169455	0.00106884	0.0770962	542475	561243	224498	383841	432864	299679	70501.2	77719.9	69755.3		58190.4		229925	242041	241236
48POS		Cer(d34:0+pO)+H	Cer(d34:0+pO)+H	Cer	(d34:0+pO)	(d34:0+pO)				C34 H70 O4 N1	556.53	8.74816	0.00595444	0.721846	0.00549108	0.769299	2.74179e+07	1.99959e+07	1.88249e+07	2.26885e+07	2.09544e+07	2.40068e+07	2.11355e+07	1.55836e+07	1.71351e+07	1.20098e+07	15138347	1.56444e+07	2.32026e+07	2.32079e+07	2.34454e+07
490NEG		PE(20:1/20:4)-H	PE(40:5)-H	PE	(20:1/20:4)	(20:1)	(20:4)			C45 H79 O8 N1 P1	792.555	10.8394	0.00821217	0.147869	4.07106e-06	0.419616	2.03642e+07	1.45782e+07	1.03817e+07	1.31304e+07	1.37518e+07	1.45487e+07	2.81824e+06	2.58778e+06	2.46799e+06	1.44527e+06	2.34243e+06	1.16665e+06	8.38533e+06	8.2667e+06	8.38548e+06
491NEG		PA(20:4/23:0)-H	PA(43:4)-H	PA	(20:4/23:0)	(20:4)	(23:0)			C46 H82 O8 N0 P1	793.575	12.3685	0.00214058	0.0127946	2.85803e-07	0.261612	2.46038e+06	2.68736e+06	1.73477e+06	2.63307e+06	2.22871e+06	2.01467e+06	41710.8	34290.2	15201.1	14552.6	40945.7		1.1654e+06	1.16973e+06	1.16974e+06
492NEG		PA(20:3/23:0)-H	PA(43:3)-H	PA	(20:3/23:0)	(20:3)	(23:0)			C46 H84 O8 N0 P1	795.591	13.1069	0.00555354	0.301363	1.28891e-06	0.0791584	1.61964e+06	1.75036e+06	1.22914e+06	1.71178e+06	1.45075e+06	1.30516e+06	548840	581587	393361	333136	580083	295405	1.00304e+06	1.00342e+06	1.01291e+06
493NEG		PE(22:0/18:3)-H	PE(40:3)-H	PE	(22:0/18:3)	(22:0)	(18:3)			C45 H83 O8 N1 P1	796.586	12.783	0.0186555	0.209117	5.0937e-05	0.104466	5.11676e+06	4.26161e+06	2.54325e+06	5.39457e+06	5.89671e+06	6.48153e+06	1.24172e+06	1.23496e+06	1.20737e+06	817583	1.13084e+06	577135	2.63572e+06	2.63741e+06	2.72267e+06
494NEG		MGDG(16:0/18:3)+HCOO	MGDG(34:3)+HCOO	MGDG	(16:0/18:3)	(16:0)	(18:3)			C44 H77 O12	797.542	10.1894	0.00649729	0.368628	1.84633e-06	0.368023	1.10449e+07	1.02367e+07	6.98014e+06	1.01027e+07	9.25901e+06	9.11386e+06	3.75483e+06	4.01335e+06	3.59436e+06	3.12517e+06	3.74777e+06	2.67948e+06	6.35939e+06	6.4401e+06	6.41738e+06
495NEG		PA(43:2)-H	PA(43:2)-H	PA	(43:2)	(43:2)				C46 H86 O8 N0 P1	797.607	13.9016	0.0105349	0.797594	0.112868	0.28855	1.46648e+06	1.39924e+06	916505	1.34696e+06	1.26296e+06	1.13139e+06	1.27784e+06	1.15018e+06	857287	700169	1.34363e+06	671622	1.20694e+06	1.20707e+06	1.22916e+06
496NEG		PE(22:0/18:2)-H	PE(40:2)-H	PE	(22:0/18:2)	(22:0)	(18:2)			C45 H85 O8 N1 P1	798.602	13.5415	0.0052952	1.89615	0.00214681	0.741694	2.96937e+06	2.64829e+06	1.62172e+06	3.59046e+06	2.45144e+06	2.74226e+06	5.94992e+06	6.09106e+06	5.78426e+06	4.12166e+06	5.53304e+06	2.90311e+06	4.0332e+06	4.07071e+06	4.03401e+06
497NEG		MGDG(16:0/18:2)+HCOO	MGDG(34:2)+HCOO	MGDG	(16:0/18:2)	(16:0)	(18:2)			C44 H79 O12	799.558	10.8732	0.00852547	0.0983139	6.55569e-08	0.528597	1.67117e+07	1.69628e+07	1.07065e+07	1.63498e+07	1.4648e+07	1.4649e+07	1.77201e+06	1.76629e+06	1.548e+06	1.22329e+06	1.59951e+06	941887	8.31436e+06	8.3152e+06	8.43817e+06
499NEG		PE(18:1/22:0)-H	PE(40:1)-H	PE	(18:1/22:0)	(18:1)	(22:0)			C45 H87 O8 N1 P1	800.617	14.5208	0.00783	0.827732	0.203096	0.294716	1.50232e+06	1.26512e+06	784706	1.07573e+06	1.26151e+06	1.38713e+06	1.23053e+06	1.2066e+06	1.11956e+06	762904	1.14691e+06	556512	1.29621e+06	1.297e+06	1.31426e+06
49POS		Cer(d34:0+O)+H	Cer(d34:0+O)+H	Cer	(d34:0+O)	(d34:0+O)				C34 H70 O4 N1	556.53	8.2927	0.0198407	0.613333	0.000282559	0.535681	1.54798e+07	1.14846e+07	1.04525e+07	1.32042e+07	1.33523e+07	1.2627e+07	9.95803e+06	8.37444e+06	7.93377e+06	5.74506e+06	7.08718e+06	7.88304e+06	1.27375e+07	1.3189e+07	1.31819e+07
4POS		So(d17:1)+H	So(d17:1)+H	So	(d17:1)	(d17:1)				C17 H36 O2 N1	286.274	2.60169	0.0143458	1.20188	0.0387646	0.256001	1.51358e+06	1.43419e+06	1.43102e+06	1.50467e+06	1.4589e+06	1.38527e+06	1.86434e+06	2.22597e+06	1.88846e+06	1.46554e+06	1.48585e+06	1.55937e+06	1.55229e+06	1.5522e+06	1.51399e+06
500NEG		MGDG(16:0/18:1)+HCOO	MGDG(34:1)+HCOO	MGDG	(16:0/18:1)	(16:0)	(18:1)			C44 H81 O12	801.573	11.6507	0.00678764	0.0329667	8.83676e-09	0.595147	1.43514e+07	1.46213e+07	9.72945e+06	1.36994e+07	1.25985e+07	1.34391e+07	505203	536673	466088	317466	503256	257193	6.74128e+06	6.82169e+06	6.82063e+06
502NEG		PS(38:7)-H	PS(38:7)-H	PS	(38:7)	(38:7)				C44 H71 O10 N1 P1	804.482	8.97404	0.00179175	0.327009	1.30357e-07	0.083035	898535	809334	664105	729462	755953	844022	297396	296845	276275	195948	285960	184980	564000	562252	564002
504NEG		PC(18:0/16:0)+HCOO	PC(34:0)+HCOO	PC	(18:0/16:0)	(18:0)	(16:0)			C43 H85 O10 N1 P1	806.592	11.8497	0.0116087	0.244399	5.25543e-06	0.00847915	1.27641e+06	1.04462e+06	658877	1.05823e+06	1.07544e+06	1.18687e+06	334951	288918	277608	204672	282912	150762	727112	727976	742252
505NEG		PS(20:3/18:2)-H	PS(38:5)-H	PS	(20:3/18:2)	(20:3)	(18:2)			C44 H75 O10 N1 P1	808.513	10.7672	0.0220642	0.784992	0.106406	0.37357	2.68142e+06	2.67696e+06	1.36481e+06	1.80336e+06	1.77765e+06	1.98428e+06	1.78835e+06	1.81826e+06	1.79807e+06	1.32131e+06	1.7831e+06	1.13728e+06	1.75477e+06	1.75509e+06	1.82286e+06
506NEG		PI(16:0/16:0)-H	PI(32:0)-H	PI	(16:0/16:0)	(16:0)	(16:0)			C41 H78 O13 N0 P1	809.519	9.81282	0.00604874	0.519247	5.95278e-05	0.470017	6.758e+06	6.0423e+06	5.54164e+06	7.77717e+06	6.78291e+06	6.99066e+06	4.37467e+06	4.186e+06	3.65124e+06	2.72069e+06	3.72538e+06	2.05619e+06	5.33477e+06	5.39131e+06	5.39079e+06
507NEG		PA(24:0/20:3)-H	PA(44:3)-H	PA	(24:0/20:3)	(24:0)	(20:3)			C47 H86 O8 N0 P1	809.607	13.678	0.0101592	0.688555	0.00992177	0.170701	577597	646279	482095	588952	500423	516095	480390	495196	339324	283258	465140	216802	479534	488088	488056
508NEG		PS(38:4)-H	PS(38:4)-H	PS	(38:4)	(38:4)				C44 H77 O10 N1 P1	810.529	11.32	0.0529164	0.808441	0.117101	0.420954	3.27919e+06	2.48505e+06	1.5979e+06	2.7611e+06	2.29621e+06	2.50659e+06	2.22904e+06	2.38206e+06	2.16522e+06	1.64911e+06	2.25296e+06	1.38843e+06	2.90645e+06	2.90642e+06	2.64795e+06
509NEG		PE(18:3/23:0)-H	PE(41:3)-H	PE	(18:3/23:0)	(18:3)	(23:0)			C46 H85 O8 N1 P1	810.602	13.3379	0.00709303	0.151802	2.25865e-06	0.159222	2.75769e+06	2.32559e+06	1.3732e+06	2.08608e+06	2.20848e+06	2.42362e+06	436536	411008	380300	247397	346384	178315	1.33276e+06	1.33315e+06	1.34939e+06
50POS		Cer(d36:4)+H	Cer(d36:4)+H	Cer	(d36:4)	(d36:4)				C36 H66 O3 N1	560.504	9.19479	0.0169777	0.211354	9.42871e-05	0.0701091	999311	613759	485067	444357	793769	696147	161019	165306	111174	118656	156672	139439	464658	478886	478284
510NEG		PA(44:2)-H	PA(44:2)-H	PA	(44:2)	(44:2)				C47 H88 O8 N0 P1	811.622	14.5122	0.0416602	0.583979	0.00575148	0.159812	849273	675034	439901	763253	595570	610449	519058	461830	305092	259889	507379	243821	515032	515556	553390
511NEG		PS(38:3)-H	PS(38:3)-H	PS	(38:3)	(38:3)				C44 H79 O10 N1 P1	812.545	12.1681	0.00947998	0.138633	3.4527e-08	0.133216	1.4903e+06	1.35447e+06	986374	1.20726e+06	1.32682e+06	1.38757e+06	214968	204480	193238	142666	216144	103295	811351	811561	824852
512NEG		PE(18:2/23:0)-H	PE(41:2)-H	PE	(18:2/23:0)	(18:2)	(23:0)			C46 H87 O8 N1 P1	812.617	14.1636	0.0304215	3.80708	5.22842e-05	0.751631	1.57962e+06	1.32253e+06	862910	1.22854e+06	1.25546e+06	1.38157e+06	5.89628e+06	5.76537e+06	5.44625e+06	3.69796e+06	5.44745e+06	2.79713e+06	3.13782e+06	3.30895e+06	3.30941e+06
513NEG		PC(17:0/18:3)+HCOO	PC(35:3)+HCOO	PC	(17:0/18:3)	(17:0)	(18:3)			C44 H81 O10 N1 P1	814.56	9.97837	0.0115116	0.755739	0.0898086	0.362706	2.67929e+06	1.84085e+06	1.39519e+06	1.96395e+06	2.26968e+06	2.56718e+06	1.90048e+06	2.04427e+06	1.71319e+06	1.10458e+06	1.92804e+06	919521	1.86851e+06	1.89794e+06	1.91105e+06
514NEG		PE(18:1/23:0)-H	PE(41:1)-H	PE	(18:1/23:0)	(18:1)	(23:0)			C46 H89 O8 N1 P1	814.633	15.1521	0.0358738	1.6634	0.00866953	0.306993	690488	557499	362711	495238	524342	594299	1.0784e+06	1.13984e+06	1.03093e+06	731172	890666	492744	810783	811216	862455
515NEG		SQDG(34:3)-H	SQDG(34:3)-H	SQDG	(34:3)	(34:3)				C43 H75 O12 S1	815.498	8.192	0.00605721	0.188556	1.94895e-05	0.513265	2.33083e+07	1.92287e+07	1.29502e+07	2.0203e+07	1.95625e+07	1.88602e+07	3.9673e+06	3.63521e+06	3.37752e+06		3.3644e+06		1.29563e+07	1.30799e+07	1.31033e+07
517NEG		PC(17:0/18:1)+HCOO	PC(35:1)+HCOO	PC	(17:0/18:1)	(17:0)	(18:1)			C44 H85 O10 N1 P1	818.592	11.4271	0.0120725	2.44512	0.000320749	0.772833	2.73828e+06	2.09528e+06	1.49259e+06	2.06008e+06	2.14501e+06	2.5221e+06	6.25972e+06	6.52925e+06	5.98522e+06	4.20818e+06	5.86977e+06	3.06483e+06	3.81958e+06	3.81971e+06	3.90008e+06
518NEG		MGDG(18:3/18:3)+HCOO	MGDG(36:6)+HCOO	MGDG	(18:3/18:3)	(18:3)	(18:3)			C46 H75 O12	819.526	8.66834	0.00942657	2.20987	0.114124	2.03936	3.26798e+07	3.42402e+07	2.25723e+07	3.21102e+07	3.31035e+07	2.63457e+07	1.01689e+08	1.08059e+08	9.60525e+07	605062	9.31263e+07	569305	5.31694e+07	5.40479e+07	5.40462e+07
519NEG		SQDG(34:0)-H	SQDG(34:0)-H	SQDG	(34:0)	(34:0)				C43 H81 O12 S1	821.545	10.519	0.0533384	0.183577	4.01373e-06	0.126667	2.69459e+06	2.23566e+06	1.3491e+06	2.23859e+06	2.55154e+06	2.23424e+06	542311	498994	491097	264955	468737	176168	1253850	1.21521e+06	1.34718e+06
51POS		Cer(d36:1)+H	Cer(d36:1)+H	Cer	(d36:1)	(d36:1)				C36 H72 O3 N1	566.551	10.4036	0.0102696	1.01687	0.881178	0.736166	1.72057e+07	1.11448e+07	1.13947e+07	1.61554e+07	1.50129e+07	1.55396e+07	1.85447e+07	1.40917e+07	1.76332e+07	1.11665e+07	1.20892e+07	1.43864e+07	1.44132e+07	1.46849e+07	1.44428e+07
520NEG		MGDG(18:2/18:3)+HCOO	MGDG(36:5)+HCOO	MGDG	(18:2/18:3)	(18:2)	(18:3)			C46 H77 O12	821.542	9.4266	0.0573969	0.226269	1.69408e-05	0.117777	2.51343e+07	3.46636e+07	1.85211e+07	3.27539e+07	2.44556e+07	2.11161e+07	6.59142e+06	6.8157e+06	6.04952e+06	5.30454e+06	6.36196e+06	4.32066e+06	1.61141e+07	1.77773e+07	1.61256e+07
521NEG		PA(45:4)-H	PA(45:4)-H	PA	(45:4)	(45:4)				C48 H86 O8 N0 P1	821.607	13.4452	0.00465005	0.0246241	9.58017e-09	0.258045	2.44839e+06	2.61649e+06	1.8576e+06	2.79779e+06	2.28487e+06	2.2166e+06	79700.9	79258.7	55081.5	49106.2	57305.3	29745.2	1.25692e+06	1.26712e+06	1.26707e+06
523NEG		PE(22:0/20:4)-H	PE(42:4)-H	PE	(22:0/20:4)	(22:0)	(20:4)			C47 H85 O8 N1 P1	822.602	13.1324	0.0107685	0.0111295	1.04778e-06	0.459242	9.05286e+06	7.73737e+06	4.27944e+06	6.50674e+06	7.52668e+06	8.28439e+06	90800.6	99673.1	102971	66443	75044.5	47948.7	3.55763e+06	3.62508e+06	3.62456e+06
524NEG		MGDG(18:2/18:2)+HCOO	MGDG(36:4)+HCOO	MGDG	(18:2/18:2)	(18:2)	(18:2)			C46 H79 O12	823.558	10.1602	0.00587782	0.272752	2.77176e-07	0.20348	2.14173e+07	1.96689e+07	1.4665e+07	2.15613e+07	2.03183e+07	1.71757e+07	5.6706e+06	6.10866e+06	5.56438e+06	4.48201e+06	5.5134e+06	3.97462e+06	1.24019e+07	1.24059e+07	1.25306e+07
525NEG		PA(45:3)-H	PA(45:3)-H	PA	(45:3)	(45:3)				C48 H88 O8 N0 P1	823.622	14.2581	0.0379029	0.753373	0.0748367	0.222032	929682	947097	594650	904934	765501	799539	854070	771850	548622	434011	778597	335571	773034	825392	773932
527NEG		PE(24:0/18:3)-H	PE(42:3)-H	PE	(24:0/18:3)	(24:0)	(18:3)			C47 H87 O8 N1 P1	824.617	13.9138	0.0061073	0.289237	7.91185e-06	0.144765	6.27209e+06	5.54597e+06	3.35419e+06	4.87086e+06	5.22471e+06	5.69175e+06	1.79858e+06	1.76886e+06	1.6622e+06	1.16866e+06	1.69516e+06	861211	3.45647e+06	3.46063e+06	3.49508e+06
528NEG		PA(45:2)-H	PA(45:2)-H	PA	(45:2)	(45:2)				C48 H90 O8 N0 P1	825.638	15.1015	0.0152693	0.244365	5.10178e-06	0.00582761	1.07004e+06	1.15685e+06	695027	1.01446e+06	735065	863155	281864	255106	196456	187749	272557	158732	603711	619531	603163
530NEG		PC(16:0/20:4)+HCOO	PC(36:4)+HCOO	PC	(16:0/20:4)	(16:0)	(20:4)			C45 H81 O10 N1 P1	826.56	9.82917	0.00611182	0.283901	0.00761768	0.170989	1.84344e+07	1.59388e+07	9.69432e+06	1.5219e+07	660528	1.62826e+07	4.23978e+06	4.70815e+06	4.19225e+06	1.90265e+06	4.38298e+06	2.21589e+06	9.69367e+06	9.59174e+06	9.5918e+06
531NEG		PE(22:0/20:2)-H	PE(42:2)-H	PE	(22:0/20:2)	(22:0)	(20:2)			C47 H89 O8 N1 P1	826.633	14.9257	0.0374167	1.35879	0.0653694	0.442218	1.97595e+06	1.37289e+06	947629	1.40283e+06	1.50242e+06	1.2918e+06	2.61679e+06	1.9166e+06	1.9784e+06	1.42604e+06	2.29585e+06	1.30724e+06	1.2852e+06	1.37319e+06	1.37128e+06
532NEG		PE(24:0/18:2)-H	PE(42:2)-H	PE	(24:0/18:2)	(24:0)	(18:2)			C47 H89 O8 N1 P1	826.633	14.6412	0.00591551	2.24288	0.000475879	0.999601	4.7783e+06	3.98206e+06	2.65576e+06	4.56761e+06	3.8999e+06	4.10207e+06	1.05457e+07	1.10681e+07	9.91111e+06	6.92187e+06	9.97653e+06	5.37373e+06	7.42733e+06	7.49299e+06	7.51151e+06
533NEG		PE(42:2)-H	PE(42:2)-H	PE	(42:2)	(42:2)				C47 H89 O8 N1 P1	826.633	12.368	0.0195392	0.504614	0.208467	0.0884198	647696	678677	122164	112723	143982	146605	193510	208394	155913	116734	165056	94860.6	235108	242137	244022
534NEG		MGDG(18:1/18:1)+HCOO	MGDG(36:2)+HCOO	MGDG	(18:1/18:1)	(18:1)	(18:1)			C46 H83 O12	827.589	11.7148	0.00378272	0.101661	1.87429e-08	0.295965	5.41525e+06	5.21498e+06	3.68404e+06	5.04711e+06	4.74825e+06	4.37466e+06	521213	684865	544079	354321	515452	275808	2.7885e+06	2.80968e+06	2.79935e+06
536NEG		PC(16:0/20:3)+HCOO	PC(36:3)+HCOO	PC	(16:0/20:3)	(16:0)	(20:3)			C45 H83 O10 N1 P1	828.576	10.542	0.0139843	0.194244	1.12116e-06	0.746698	1.1266e+08	9.59679e+07	6.10476e+07	9.43176e+07	9.8919e+07	1.00549e+08	2.11831e+07	21632046	2.02725e+07	1.52187e+07	2.00078e+07	1.11349e+07	5.89498e+07	5.89646e+07	6.03968e+07
537NEG		PE(18:1/24:0)-H	PE(42:1)-H	PE	(18:1/24:0)	(18:1)	(24:0)			C47 H91 O8 N1 P1	828.649	15.7729	0.0183891	0.924736	0.52177	0.412838	2.30548e+06	2.14029e+06	1.35123e+06	1.92902e+06	2.05659e+06	2.23449e+06	2.16187e+06	2.14629e+06	2.16491e+06	1.44048e+06	2.03097e+06	1.16813e+06	2.17392e+06	2.17464e+06	2.24427e+06
538NEG		SQDG(35:3)-H	SQDG(35:3)-H	SQDG	(35:3)	(35:3)				C44 H77 O12 S1	829.514	8.737	0.00692784	2.47361	0.000370622	0.280121	272369	311231	181426	271596	350983	307179	829723	876660	737189	528673	805800	414186	633981	641684	641614
539NEG		MGDG(18:0/18:1)+HCOO	MGDG(36:1)+HCOO	MGDG	(18:0/18:1)	(18:0)	(18:1)			C46 H85 O12	829.605	12.7081	0.021475	0.0521076	5.79813e-09	0.196083	1.67005e+06	1.68684e+06	1.1629e+06	1.6256e+06	1.56021e+06	1.65571e+06	96365.4	92257.4	86010.6	63117.2	97321.5	52723.3	773989	803572	803446
53POS		LPI(16:0)+H	LPI(16:0)+H	LPI	(16:0)	(16:0)				C25 H50 O12 N0 P1	573.303	2.61889	0.0132073	0.228025	0.10069	0.0578271	481088	121666	981598	1.46794e+06	100886	122893	132392	242486	104642	57612.7	173328	36568	913497	913536	934575
540NEG		PC(18:1/18:1)+HCOO	PC(36:2)+HCOO	PC	(18:1/18:1)	(18:1)	(18:1)			C45 H85 O10 N1 P1	830.592	11.0147	0.00800988	0.202068	1.07754e-06	0.790049	1.5266e+08	116345095	8.51528e+07	1.28214e+08	1.27867e+08	1.33525e+08	2.97192e+07	2.88636e+07	2.82113e+07	2.07431e+07	2.81858e+07	1.45677e+07	8.03299e+07	8.08694e+07	8.16207e+07
542NEG		PC(18:0/18:1)+HCOO	PC(36:1)+HCOO	PC	(18:0/18:1)	(18:0)	(18:1)			C45 H87 O10 N1 P1	832.607	11.9219	0.00583335	0.123473	3.6435e-07	0.844063	5.63883e+07	4.67013e+07	3.19071e+07	4.4643e+07	4.65354e+07	5.26068e+07	6.78243e+06	6.77511e+06	6.60919e+06	4.58459e+06	6.38546e+06	3.28536e+06	2.78449e+07	2.81295e+07	2.81268e+07
544NEG		PI(16:0/18:1)-H	PI(34:1)-H	PI	(16:0/18:1)	(16:0)	(18:1)			C43 H80 O13 N0 P1	835.534	9.91103	0.0090865	0.220976	9.80906e-09	0.527161	1.31592e+08	1.14468e+08	105008380	1.36451e+08	1.22276e+08	1.3453e+08	32713323	3.16648e+07	3.03479e+07	2.25893e+07	2.95633e+07	1.75994e+07	8.20454e+07	8.33587e+07	8.33419e+07
545NEG		PS(40:5)-H	PS(40:5)-H	PS	(40:5)	(40:5)				C46 H79 O10 N1 P1	836.545	11.7794	0.0260264	0.53175	0.00717263	0.134104	778662	410288	401183	436827	470517	710782	305685	354105	317963	224079	342423	161736	478686	501082	500782
546NEG		PE(20:4/23:0)-H	PE(43:4)-H	PE	(20:4/23:0)	(20:4)	(23:0)			C48 H87 O8 N1 P1	836.617	13.7079	0.0109677	0.0206059	1.03589e-06	0.345701	5.2564e+06	4.60613e+06	2.56474e+06	3.76814e+06	4.48147e+06	4.97672e+06	100176	112912	111321	75804.3	81872.1	46529.2	2.28417e+06	2.28468e+06	2.3281e+06
547NEG		PI(18:0/16:0)-H	PI(34:0)-H	PI	(18:0/16:0)	(18:0)	(16:0)			C43 H82 O13 N0 P1	837.55	10.7642	0.0116922	0.211574	6.27437e-07	0.109013	3.31133e+06	2.75131e+06	2.14628e+06	3.43324e+06	3.34689e+06	3.29074e+06	832347	742476	703269	518615	709057	361768	1.65211e+06	1.68619e+06	1.68587e+06
548NEG		PA(46:3)-H	PA(46:3)-H	PA	(46:3)	(46:3)				C49 H90 O8 N0 P1	837.638	14.8911	0.00802481	0.690331	0.0428382	0.106751	217750	278648	168783	265462	243078	205945	222703	209208	117552	112570	212939	77453.7	213583	216570	216589
549NEG		PS(20:0/20:4)-H	PS(40:4)-H	PS	(20:0/20:4)	(20:0)	(20:4)			C46 H81 O10 N1 P1	838.56	10.9194	0.0148961	0.0604951	1.32406e-05	0.430795	1.19968e+07	6.81096e+06	5.02414e+06	8.74215e+06	7.51461e+06	9.37309e+06	841934	618836	593814	396455	453134	88022	4.17403e+06	4.29119e+06	4.19316e+06
54POS		DG(32:0p)+Na	DG(32:0p)+Na	DG	(32:0p)	(32:0p)				C35 H68 O4 Na1	575.501	11.009	0.00623355	0.405864	0.000277772	0.48836	1.60529e+07	2.39784e+07	1.71909e+07	1.45008e+07	1.31241e+07	1.28538e+07	8.04137e+06	7.32014e+06	7.15337e+06	5.35845e+06	7.26866e+06	4.51129e+06	1.08169e+07	1.0934e+07	1.08166e+07
550NEG		PS(40:4)-H	PS(40:4)-H	PS	(40:4)	(40:4)				C46 H81 O10 N1 P1	838.56	12.4597	0.0586071	0.708404	0.057852	0.175904	668197	704798	318474	455101	491239	636941	437736	505546	442077	300440	409867	224179	449054	404261	447452
551NEG		PE(20:3/23:0)-H	PE(43:3)-H	PE	(20:3/23:0)	(20:3)	(23:0)			C48 H89 O8 N1 P1	838.633	14.3594	0.00818946	0.680721	0.0504856	0.316594	2.82168e+06	1.97314e+06	1.12139e+06	1.65238e+06	1.83226e+06	1.93777e+06	1.60397e+06	1.50494e+06	1.47817e+06	937590	1.48706e+06	706706	1.74664e+06	1.7721e+06	1.77119e+06
552NEG		PS(20:0/20:3)-H	PS(40:3)-H	PS	(20:0/20:3)	(20:0)	(20:3)			C46 H83 O10 N1 P1	840.576	11.5374	0.0132348	1.18225	0.258845	0.486736	1.82249e+06	1.99061e+06	1.77512e+06	2.30882e+06	2.3157e+06	2.24503e+06	2.99199e+06	3.01519e+06	2.59783e+06	1.71484e+06	3.04039e+06	1.36793e+06	2.56582e+06	2.62632e+06	2.62474e+06
553NEG		PE(25:0/18:2)-H	PE(43:2)-H	PE	(25:0/18:2)	(25:0)	(18:2)			C48 H91 O8 N1 P1	840.649	15.2667	0.00861607	2.37177	0.00109251	0.604225	1.74241e+06	1.52953e+06	906429	1.44107e+06	1.34768e+06	1.39564e+06	4.13999e+06	4.45551e+06	3.56694e+06	2.41843e+06	3.39126e+06	1.86242e+06	2.95361e+06	2.95544e+06	2.9988e+06
554NEG		SQDG(36:4)-H	SQDG(36:4)-H	SQDG	(36:4)	(36:4)				C45 H77 O12 S1	841.514	8.20047	0.0066071	0.238914	3.12979e-05	0.128927	5.22045e+06	4.07043e+06	2.92072e+06	4.53482e+06	4.80048e+06	4.16323e+06	1.26756e+06	1.41917e+06	1.16831e+06		1.25689e+06	6811.43	3.10203e+06	3.12309e+06	3.1433e+06
555NEG		PC(17:0/20:3)+HCOO	PC(37:3)+HCOO	PC	(17:0/20:3)	(17:0)	(20:3)			C46 H85 O10 N1 P1	842.592	10.9955	0.00283921	2.62029	0.000294301	0.460835	1.09598e+06	625033	425408	696212	737963	713409	2.31609e+06	2.22685e+06	2.10542e+06	1.54196e+06	1.98735e+06	1.07388e+06	1.24463e+06	1.24175e+06	1.24879e+06
556NEG		PE(20:1/23:0)-H	PE(43:1)-H	PE	(20:1/23:0)	(20:1)	(23:0)			C48 H93 O8 N1 P1	842.664	16.3535	0.0064454	0.703451	0.00546223	0.172507	1.23933e+06	1.09525e+06	750304	1.05179e+06	1.07957e+06	1.11401e+06	806751	822153	760977	548083	772891		937476	937779	948131
557NEG		PC(19:0/18:2)+HCOO	PC(37:2)+HCOO	PC	(19:0/18:2)	(19:0)	(18:2)			C46 H87 O10 N1 P1	844.607	11.629	0.0106247	0.775865	0.073569	0.276238	1.44022e+06	1.03469e+06	792098	1.23811e+06	1.17841e+06	1.28882e+06	1.05167e+06	1.06851e+06	1.02587e+06	744681	1.01052e+06	508354	1.11603e+06	1.11595e+06	1.13665e+06
558NEG		PI(17:0/18:3)-H	PI(35:3)-H	PI	(17:0/18:3)	(17:0)	(18:3)			C44 H78 O13 N0 P1	845.519	8.9237	0.00130763	0.475838	1.33517e-05	0.324504	4.0629e+06	3.6643e+06	2.97497e+06	4.03682e+06	3.87899e+06	3.97574e+06	2.12581e+06	2.09721e+06	2.09832e+06	1.39207e+06	1.97563e+06	1.0619e+06	3.03705e+06	3.04393e+06	3.04395e+06
559NEG		MGDG(18:3/20:4)+HCOO	MGDG(38:7)+HCOO	MGDG	(18:3/20:4)	(18:3)	(20:4)			C48 H77 O12	845.542	9.04646	0.0218875	0.710836	0.11479	0.209327	1.13599e+06	1.07399e+06	597529	1.07122e+06	999306	920047	1.04504e+06	1.03323e+06	352405	249269	863046	578500	918130	918132	953383
55POS		Cer(d36:1+O)+H	Cer(d36:1+O)+H	Cer	(d36:1+O)	(d36:1+O)				C36 H72 O4 N1	582.546	8.89496	0.0415164	0.609029	0.0114292	0.165468	1.79554e+06	1.01119e+06	893415	1.52383e+06	1.13826e+06	1.14716e+06	1.08798e+06	683011	798664	523956	722200	757622	1.35673e+06	1.36026e+06	1.45854e+06
561NEG		PC(18:3/20:4)+HCOO	PC(38:7)+HCOO	PC	(18:3/20:4)	(18:3)	(20:4)			C47 H79 O10 N1 P1	848.545	8.30313	0.015051	0.018183	4.89802e-07	0.40566	7.12256e+06	5.53966e+06	3.58575e+06	5.65469e+06	6.05826e+06	6.58994e+06	136261	158799	129297	66669.4	122759	14452.2	2.71527e+06	2.78768e+06	2.71726e+06
562NEG		PI(17:0/18:1)-H	PI(35:1)-H	PI	(17:0/18:1)	(17:0)	(18:1)			C44 H82 O13 N0 P1	849.55	10.389	0.0140011	1.79132	0.00296085	0.521146	1.77129e+06	1.50556e+06	942744	1.4165e+06	1.33609e+06	1.4729e+06	3.19372e+06	2.93687e+06	2.68082e+06	2.03182e+06	2.81394e+06	1.47067e+06	2.15564e+06	2.15951e+06	2.21022e+06
563NEG		PC(18:3/20:3)+HCOO	PC(38:6)+HCOO	PC	(18:3/20:3)	(18:3)	(20:3)			C47 H81 O10 N1 P1	850.56	8.94964	0.00572901	0.422928	7.54109e-05	0.392379	8.76133e+06	7.093e+06	4.56736e+06	7.37565e+06	7.64865e+06	7.29083e+06	3.49538e+06	3.59592e+06	3.61959e+06	2.45145e+06	3.08856e+06	1.82371e+06	5.02075e+06	5.07107e+06	5.07073e+06
564NEG		PE(24:0/20:4)-H	PE(44:4)-H	PE	(24:0/20:4)	(24:0)	(20:4)			C49 H89 O8 N1 P1	850.633	14.3043	0.0117931	0.0143323	9.68681e-07	0.50323	1.07818e+07	9.11037e+06	5.22994e+06	8.13502e+06	9.08427e+06	1.05423e+07	149430	150314	142140	99725.2	148347	67987.6	4.54618e+06	4.64039e+06	4.64026e+06
566NEG		PE(24:0/20:3)-H	PE(44:3)-H	PE	(24:0/20:3)	(24:0)	(20:3)			C49 H91 O8 N1 P1	852.649	15.0293	0.0143453	0.946054	0.672134	0.445707	2.68406e+06	2.43006e+06	1.46865e+06	2.20722e+06	2.37939e+06	2.48799e+06	2.55784e+06	2.61699e+06	2.42476e+06	1.7076e+06	2.34822e+06	1.2652e+06	2.45093e+06	2.45121e+06	2.51248e+06
567NEG		PS(41:3)-H	PS(41:3)-H	PS	(41:3)	(41:3)				C47 H85 O10 N1 P1	854.592	10.589	0.104415	0.176591	1.34114e-06	0.416723	2.60534e+07	2.1593e+07	1.3565e+07	2.14782e+07	2.21518e+07	2.2633e+07	4.3415e+06	4.45646e+06	4.17307e+06	3.14261e+06	4.04745e+06	2.34967e+06	1.3579e+07	1.13724e+07	1.14028e+07
568NEG		PS(20:3/21:0)-H	PS(41:3)-H	PS	(20:3/21:0)	(20:3)	(21:0)			C47 H85 O10 N1 P1	854.592	12.0206	0.0396297	2.31582	0.00160903	0.34706	800169	359768	307604	549849	387017	413929	1.34121e+06	1.3924e+06	1.09934e+06	898889	1.2106e+06	584307	898888	963997	963088
569NEG		PC(18:0/20:4)+HCOO	PC(38:4)+HCOO	PC	(18:0/20:4)	(18:0)	(20:4)			C47 H85 O10 N1 P1	854.592	10.807	0.0288242	0.0609424	1.39531e-07	0.418198	9.10969e+06	8.04503e+06	5.20479e+06	7.29485e+06	7.77713e+06	8.54313e+06	537658	524536	399662	481129	471118	387697	4.12882e+06	4.13445e+06	4.34134e+06
56POS		Cer(d36:0+pO)+H	Cer(d36:0+pO)+H	Cer	(d36:0+pO)	(d36:0+pO)				C36 H74 O4 N1	584.561	10.0421	0.011926	0.799483	0.0506621	0.906703	3.4428e+07	2.45367e+07	2.37182e+07	2.77688e+07	2.69211e+07	3.08627e+07	3.0242e+07	2.37787e+07	2.28477e+07	15828743	2.07652e+07	2.1039e+07	2.83911e+07	2.89903e+07	28981044
570NEG		PE(24:0/20:2)-H	PE(44:2)-H	PE	(24:0/20:2)	(24:0)	(20:2)			C49 H93 O8 N1 P1	854.664	15.838	0.0132402	0.709402	0.0461158	0.343353	2.64341e+06	2.04528e+06	1.66377e+06	2.29147e+06	2.50907e+06	2.8604e+06	1.78737e+06	2.03735e+06	1.81043e+06	2.06419e+06	1.75516e+06	486618	2.28605e+06	2.33999e+06	2.33856e+06
571NEG		PI(18:3/18:2)-H	PI(36:5)-H	PI	(18:3/18:2)	(18:3)	(18:2)			C45 H76 O13 N0 P1	855.503	7.61493	0.00840308	0.2184	1.08397e-06	0.296924	8.42684e+06	7.45135e+06	6.43495e+06	8.88825e+06	8.77229e+06	7.96004e+06	1.8509e+06	1.77346e+06	1.60762e+06		1.74717e+06		5.1112e+06	5.11379e+06	5.18723e+06
572NEG		PC(20:0/18:3)+HCOO	PC(38:3)+HCOO	PC	(20:0/18:3)	(20:0)	(18:3)			C47 H87 O10 N1 P1	856.607	11.448	0.0104315	0.261121	5.18275e-06	0.10116	1.20496e+07	1.04976e+07	6.29807e+06	9.48069e+06	1.0207e+07	1.04781e+07	3.01566e+06	3.04744e+06	2.95876e+06	2.0418e+06	2.8295e+06	1.51585e+06	6.25266e+06	6.36714e+06	6.36688e+06
573NEG		PC(20:1/18:2)+HCOO	PC(38:3)+HCOO	PC	(20:1/18:2)	(20:1)	(18:2)			C47 H87 O10 N1 P1	856.607	11.1404	0.013631	0.0924416	5.73693e-07	0.525674	1.77553e+07	1.45771e+07	9.13569e+06	1.4506e+07	1.47e+07	1.54374e+07	1.56976e+06	1.62863e+06	1.60656e+06	1.05517e+06	1.3703e+06	729866	8.415e+06	8.4153e+06	8.6154e+06
574NEG		PE(20:1/24:0)-H	PE(44:1)-H	PE	(20:1/24:0)	(20:1)	(24:0)			C49 H95 O8 N1 P1	856.68	16.9358	0.00428988	0.175654	5.43459e-07	0.119352	2.05601e+06	1.73552e+06	1.19472e+06	1.74021e+06	1.64124e+06	1.79883e+06	390525	388172	361866	253882	301637	89712.1	1.16211e+06	1.1623e+06	1.17086e+06
575NEG		PI(18:2/18:2)-H	PI(36:4)-H	PI	(18:2/18:2)	(18:2)	(18:2)			C45 H78 O13 N0 P1	857.519	8.36838	0.00600548	0.185103	1.22928e-06	0.335708	2.06574e+07	1.81012e+07	1.45211e+07	2.16747e+07	2.04622e+07	2.05084e+07	6.16604e+06	5.12655e+06	4.54252e+06	209989	5.24278e+06	170222	1.267e+07	1.28034e+07	1.28019e+07
576NEG		PC(20:1/18:1)+HCOO	PC(38:2)+HCOO	PC	(20:1/18:1)	(20:1)	(18:1)			C47 H89 O10 N1 P1	858.623	11.9192	0.0521135	0.0466994	0.000769504	0.320232	9.59186e+06	4.71977e+06	2.68167e+06	3.67028e+06	4.11208e+06	4.76804e+06	198209	220939	194945	455505	207826	102246	2.92615e+06	3.21232e+06	2.95342e+06
577NEG		PI(18:0/18:3)-H	PI(36:3)-H	PI	(18:0/18:3)	(18:0)	(18:3)			C45 H80 O13 N0 P1	859.534	9.49606	0.00677768	0.0825598	7.42967e-10	0.967119	4.73713e+07	4.16559e+07	3.76937e+07	4.96561e+07	4.68909e+07	4.70351e+07	4.35742e+06	4.59252e+06	3.99422e+06	3.07441e+06	3.95412e+06	2.34348e+06	2.71163e+07	2.74386e+07	2.74357e+07
578NEG		PI(18:0/18:2)-H	PI(36:2)-H	PI	(18:0/18:2)	(18:0)	(18:2)			C45 H82 O13 N0 P1	861.55	10.2607	0.00922816	0.400706	1.82773e-07	0.63733	2.40125e+07	2.08542e+07	1.99017e+07	2.32379e+07	2.20951e+07	2.22022e+07	1.09985e+07	1.01981e+07	9.34458e+06	7.34164e+06	9.7288e+06	5.40327e+06	1.9266e+07	1.92676e+07	1.95764e+07
579NEG		PI(18:0/18:1)-H	PI(36:1)-H	PI	(18:0/18:1)	(18:0)	(18:1)			C45 H84 O13 N0 P1	863.566	10.8345	0.0220787	0.100382	2.68916e-08	0.528083	1.66589e+07	1.36274e+07	1.13775e+07	1.66222e+07	1.5622e+07	1.61947e+07	1.9337e+06	1.71476e+06	1.65979e+06	1.17303e+06	1.71687e+06	846583	7.61845e+06	7.62072e+06	7.91472e+06
57POS		Cer(d38:2)+H	Cer(d38:2)+H	Cer	(d38:2)	(d38:2)				C38 H74 O3 N1	592.566	10.72	0.00162837	1.08999	0.400983	0.238876	1.7113e+06	1.1032e+06	1.1817e+06	1.39136e+06	1.55376e+06	1.49542e+06	1.89197e+06	1.77057e+06	1.53439e+06	1.14793e+06	1.39104e+06	1.46004e+06	1.43646e+06	1.44052e+06	1.44052e+06
580NEG		PE(25:0/20:4)-H	PE(45:4)-H	PE	(25:0/20:4)	(25:0)	(20:4)			C50 H91 O8 N1 P1	864.649	14.9144	0.0291319	0.0118834	8.43946e-07	0.259979	2.9121e+06	2.42141e+06	1.42026e+06	2.09081e+06	2.35414e+06	2.70171e+06	34509.9	34440.1	39036.6	15025.1	28720.7	13452.1	1.15981e+06	1.22038e+06	1.22034e+06
581NEG		PS(22:0/20:4)-H	PS(42:4)-H	PS	(22:0/20:4)	(22:0)	(20:4)			C48 H85 O10 N1 P1	866.592	11.8287	0.0112509	0.0564136	3.84198e-09	0.643736	1.96048e+07	1.53342e+07	1.4563e+07	1.94628e+07	1.73134e+07	1.66036e+07	1.18775e+06	1.30242e+06	1.06033e+06	767609	989091	496734	9.7877e+06	9.98343e+06	9.97837e+06
582NEG		PE(25:0/20:3)-H	PE(45:3)-H	PE	(25:0/20:3)	(25:0)	(20:3)			C50 H93 O8 N1 P1	866.664	15.6845	0.0338202	0.869802	0.375407	0.239863	876772	927447	440574	865517	660191	740045	762093	837572	733854	502387	730846	356528	886329	939286	886336
583NEG		PS(22:0/20:3)-H	PS(42:3)-H	PS	(22:0/20:3)	(22:0)	(20:3)			C48 H87 O10 N1 P1	868.607	12.5248	0.0202069	2.35023	0.000769034	0.873772	3.32732e+06	2.78603e+06	2.5015e+06	3.19171e+06	3.02164e+06	2.84041e+06	8.66321e+06	8.56518e+06	7.4611e+06	5.19893e+06	7.94724e+06	3.68966e+06	6.161e+06	6.18123e+06	6.38894e+06
584NEG		PE(25:0/20:2)-H	PE(45:2)-H	PE	(25:0/20:2)	(25:0)	(20:2)			C50 H95 O8 N1 P1	868.68	16.4999	0.0370011	0.578027	0.00620816	0.0758594	527157	528649	299970	431146	505726	438683	260652	253971	412144	162581	226304		529113	525602	561756
585NEG		PS(22:0/20:2)-H	PS(42:2)-H	PS	(22:0/20:2)	(22:0)	(20:2)			C48 H89 O10 N1 P1	870.623	13.3944	0.0267443	0.149172	2.35287e-07	0.142068	2.13443e+06	1.75047e+06	1.48899e+06	2.24789e+06	1.92626e+06	1.92649e+06	437247	313893	244215	54761.4	525959	135601	1.23347e+06	1.23564e+06	1.29261e+06
586NEG		PC(20:2/20:4)+HCOO	PC(40:6)+HCOO	PC	(20:2/20:4)	(20:2)	(20:4)			C49 H85 O10 N1 P1	878.592	10.0121	0.0695767	0.834415	0.436904	0.218315	832949	887468	145509	539805	642724	924243	712291	598709	684701	376598	593201	349377	468305	528546	530731
587NEG		PS(20:4/23:0)-H	PS(43:4)-H	PS	(20:4/23:0)	(20:4)	(23:0)			C49 H87 O10 N1 P1	880.607	12.324	0.0234767	0.0841839	2.62606e-07	0.464598	1.33589e+07	1.03405e+07	7.66406e+06	1.16743e+07	1.03556e+07	9.58209e+06	1.14214e+06	1.07224e+06	938020	651299	1.01261e+06	485205	5.83504e+06	6.08038e+06	6.07743e+06
588NEG		PE(26:0/20:3)-H	PE(46:3)-H	PE	(26:0/20:3)	(26:0)	(20:3)			C51 H95 O8 N1 P1	880.68	16.4521	0.00820637	0.509709	0.000612316	0.0828272	605274	508246	339778	535777	645395	528825	297740	303207	270680	202071	269934		415432	421425	421360
589NEG		PS(20:3/23:0)-H	PS(43:3)-H	PS	(20:3/23:0)	(20:3)	(23:0)			C49 H89 O10 N1 P1	882.623	13.0547	0.0192759	4.74523	6.32028e-05	0.875651	1.48317e+06	1.35318e+06	1.0619e+06	1.49083e+06	1.38686e+06	1.48613e+06	8.41109e+06	8.40294e+06	6.64101e+06	4.7558e+06	7.23158e+06	3.76297e+06	5.19832e+06	5.3918e+06	5.24062e+06
58POS		Cer(d38:1)+H	Cer(d38:1)+H	Cer	(d38:1)	(d38:1)				C38 H76 O3 N1	594.582	11.6561	0.166601	0.696133	0.372935	0.2646	1.58933e+06	2.59193e+06	4.89455e+06	1.36766e+06	6.73023e+06	1.31084e+06	2.95502e+06	3.71128e+06	2.03075e+06	1.15177e+06	1.79599e+06	1.2229e+06	2.88148e+06	2.87281e+06	3.7957e+06
590NEG		PE(46:2)-H	PE(46:2)-H	PE	(46:2)	(46:2)				C51 H97 O8 N1 P1	882.696	17.39	0.0131242	0.657404	0.0396038	0.0668687	343641	268920	194166	317268	215657	263070	140626	177964	266334	83129.1	209975		252131	258008	257892
591NEG		PI(18:3/20:2)-H	PI(38:5)-H	PI	(18:3/20:2)	(18:3)	(20:2)			C47 H80 O13 N0 P1	883.534	8.61749	0.0308135	0.245125	6.01532e-06	0.0162338	903899	856379	583071	966103	819708	699393	36776.2	288655	226057	208431	295845	127837	388104	409391	388484
592NEG		PS(24:0/20:4)-H	PS(44:4)-H	PS	(24:0/20:4)	(24:0)	(20:4)			C50 H89 O10 N1 P1	894.623	12.8427	0.0165193	0.0789546	5.23243e-07	0.646085	2.42539e+07	1.6581e+07	1.6609e+07	2.59298e+07	1.90701e+07	1.83512e+07	1.97143e+06	2.04445e+06	1.72343e+06	1.18675e+06	1.80885e+06	802423	1.15669e+07	11579862	1.19075e+07
594NEG		PS(25:0/20:4)-H	PS(45:4)-H	PS	(25:0/20:4)	(25:0)	(20:4)			C51 H91 O10 N1 P1	908.639	13.3993	0.057417	0.082988	1.36253e-07	0.291292	4.65648e+06	3.53489e+06	4.01181e+06	5.48482e+06	3.86944e+06	3.80272e+06	470508	398369	448700	268067	341985	176960	2.53155e+06	2.80234e+06	2.80002e+06
595NEG		PE(30:0/18:3)-H	PE(48:3)-H	PE	(30:0/18:3)	(30:0)	(18:3)			C53 H99 O8 N1 P1	908.711	17.756	0.0125791			0.0570065	196256	146826	138629	214007	134330	155872	26935	31302.4	18591.8				101852	100169	102676
596NEG		PS(25:0/20:3)-H	PS(45:3)-H	PS	(25:0/20:3)	(25:0)	(20:3)			C51 H93 O10 N1 P1	910.654	14.1958	0.0357645	3.54523	0.000240495	0.574248	1.1524e+06	611823	536210	1.15824e+06	719142	690232	3.59531e+06	3.78543e+06	2.90992e+06	2.18861e+06	3.24705e+06	1.53202e+06	2.23277e+06	2.24488e+06	2.38004e+06
597NEG		PS(26:0/20:4)-H	PS(46:4)-H	PS	(26:0/20:4)	(26:0)	(20:4)			C52 H93 O10 N1 P1	922.654	13.965	0.027528	0.0351778	9.42944e-07	0.138507	819085	623923	672334	1.03529e+06	612064	658163	37176.7	41735	28491.9	19470.7	22972.7	5669.22	438815	439103	460225
598NEG		PS(26:0/20:3)-H	PS(46:3)-H	PS	(26:0/20:3)	(26:0)	(20:3)			C52 H95 O10 N1 P1	924.67	14.8198	0.0158525	2.66301	0.00386557	0.19473	223133	112267	91766.1	178358	112257	76343.9	486573	505576	361353	257099	345272	158890	349599	359535	359212
599NEG		DGDG(18:3/18:3)-H	DGDG(36:6)-H	DGDG	(18:3/18:3)	(18:3)	(18:3)			C51 H83 O15	935.574	7.91315	0.0291023	1.00288	0.986025	0.074376	331983	201705	164112	265027	389473	280060	307453	278783	249427		255714		253812	267239	266854
59POS		Cer(d38:0)+H	Cer(d38:0)+H	Cer	(d38:0)	(d38:0)				C38 H78 O3 N1	596.598	12.7863	0.0201044	0.642688	0.00217803	0.886376	4.20238e+07	2.95628e+07	2.46408e+07	3.27201e+07	3.23776e+07	3.80412e+07	2.64679e+07	2.26739e+07	2.13212e+07	1.53459e+07	2.11813e+07	2.114e+07	3.07184e+07	3.07404e+07	3.18119e+07
5POS		Cer(d16:0)+H	Cer(d16:0)+H	Cer	(d16:0)	(d16:0)				C16 H34 O3 N1	288.253	1.7146	0.0278329	1.05234	0.633922	0.190706	1.21574e+06	967839	672707	785168	764220	1.12613e+06	1.05703e+06	1.06597e+06	922453	801040	1.04044e+06	934431	1.26572e+06	1.20825e+06	1.20508e+06
601NEG		DGDG(16:0/18:2)+HCOO	DGDG(34:2)+HCOO	DGDG	(16:0/18:2)	(16:0)	(18:2)			C50 H89 O17	961.611	10.1785	0.00381278	0.0845022	5.21563e-08	0.811984	3.80974e+07	3.47365e+07	2.31919e+07	3.32559e+07	3.34039e+07	3.13594e+07	3.02896e+06	3.25645e+06	2.74414e+06	2.46861e+06	3.13687e+06	1.76219e+06	1.87257e+07	1.87937e+07	1.8869e+07
602NEG		DGDG(17:0/18:3)+HCOO	DGDG(35:3)+HCOO	DGDG	(17:0/18:3)	(17:0)	(18:3)			C51 H89 O17	973.611	9.98437	0.0116844	6.20439	6.09358e-06	0.76031	992767	564270	259028	962828	924359	909233	5.47038e+06	5.79904e+06	5.13475e+06	3.69237e+06	5.41549e+06	3.10565e+06	2.56602e+06	2.61938e+06	2.61792e+06
603NEG		DGDG(17:0/18:2)+HCOO	DGDG(35:2)+HCOO	DGDG	(17:0/18:2)	(17:0)	(18:2)			C51 H91 O17	975.626	10.6681	0.021856	0.912947	0.493299	0.217447	722663	525053	431038	487857	707193	527621	657136	620654	510665	423926	554942	338001	516521	536689	517244
604NEG		DGDG(18:3/18:3)+HCOO	DGDG(36:6)+HCOO	DGDG	(18:3/18:3)	(18:3)	(18:3)			C52 H85 O17	981.579	7.91315	0.00458479	0.654308	0.145309	0.689791	2.88023e+07	2.57862e+07	1.65828e+07	2.56403e+07	2.65714e+07	2.3832e+07	2.48061e+07	2.54127e+07	2.28812e+07	20768.5	2.31934e+07	9714.1	2.45293e+07	2.47241e+07	2.47261e+07
605NEG		DGDG(18:2/18:3)+HCOO	DGDG(36:5)+HCOO	DGDG	(18:2/18:3)	(18:2)	(18:3)			C52 H87 O17	983.595	8.69263	0.00983879	0.0611895	4.88245e-08	0.744045	2.6202e+07	2.5879e+07	1.6688e+07	2.35156e+07	2.51583e+07	2.26109e+07	2.17197e+06	2.21663e+06	2.0062e+06	24386	2.11495e+06	35692.2	1.321e+07	1.34384e+07	1.3437e+07
606NEG		DGDG(18:2/18:2)+HCOO	DGDG(36:4)+HCOO	DGDG	(18:2/18:2)	(18:2)	(18:2)			C52 H89 O17	985.611	9.45444	0.0118395	0.146054	5.8361e-08	0.424072	1.64861e+07	1.50547e+07	1.04013e+07	1.48208e+07	1.49343e+07	1.51558e+07	2.3886e+06	2.53894e+06	2.28782e+06	1.76672e+06	2.27424e+06	1.42887e+06	9.11596e+06	9.11725e+06	9.30484e+06
607NEG		DGDG(18:0/18:3)+HCOO	DGDG(36:3)+HCOO	DGDG	(18:0/18:3)	(18:0)	(18:3)			C52 H91 O17	987.626	10.4667	0.0100558	0.354857	1.15436e-06	0.698833	4.00956e+07	4.04888e+07	2.74207e+07	3.94425e+07	3.94416e+07	3.92741e+07	1.53249e+07	1.57759e+07	1.47683e+07	1.12276e+07	1.4335e+07	8.82404e+06	2.67479e+07	2.72224e+07	2.7216e+07
608NEG		DGDG(18:0/18:2)+HCOO	DGDG(36:2)+HCOO	DGDG	(18:0/18:2)	(18:0)	(18:2)			C52 H93 O17	989.642	11.1287	0.00468229	0.0583345	1.53289e-08	0.736415	2.54753e+07	2.3131e+07	1.64271e+07	2.33997e+07	2.42878e+07	2.30639e+07	1.70777e+06	1.51986e+06	1.46529e+06	970201	1.49869e+06	759129	1.30284e+07	1.30301e+07	1.31352e+07
609NEG		DGDG(18:0/18:1)+HCOO	DGDG(36:1)+HCOO	DGDG	(18:0/18:1)	(18:0)	(18:1)			C52 H95 O17	991.657	11.8929	0.00563753	0.144642	7.73287e-08	0.199899	3.42887e+06	3.29879e+06	2.19663e+06	3.20541e+06	3.10141e+06	3.33338e+06	530008	521357	526134	370464	503403	233846	1.94061e+06	1.9411e+06	1.95986e+06
60POS		Cer(d36:0+pO+O)+H	Cer(d36:0+pO+O)+H	Cer	(d36:0+pO+O)	(d36:0+pO+O)				C36 H74 O5 N1	600.556	8.12716	0.0121231	0.640267	0.000236427	0.223274	2.44654e+06	1.9029e+06	1.79614e+06	2.20788e+06	2.13569e+06	2.24332e+06	1.69739e+06	1.50149e+06	1.33979e+06	1.00512e+06	1.21848e+06	1.38991e+06	2.22193e+06	2.27005e+06	2.2684e+06
612NEG		CL(70:7)-H	CL(70:7)-H	CL	(70:7)	(70:7)				C79 H139 O17 P2	1421.95	16.981	0.00322252	0.0750498	2.95384e-06	0.0921466	446312	382307	232173	366883	406256	357225	37162.3	19404.3	28356.8	14584.1	37530.9		217287	218678	218161
613NEG		CL(18:3/18:2/16:1/20:4)-H	CL(72:10)-H	CL	(18:3/18:2/16:1/20:4)	(18:3)	(18:2)	(16:1)	(20:4)	C81 H137 O17 P2	1443.93	15.2813	0.00665507	0.0230645	3.49074e-07	0.20121	1.63585e+06	1.51614e+06	1.00856e+06	1.26101e+06	1.50425e+06	1.52743e+06	31083.6	29931.9	26424.8	34724.2	40310.2		773987	782889	783063
614NEG		CL(18:3/18:2/18:2/18:2)-H	CL(72:9)-H	CL	(18:3/18:2/18:2/18:2)	(18:3)	(18:2)	(18:2)	(18:2)	C81 H139 O17 P2	1445.95	16.1092	0.00444895	0.312009	7.62035e-06	0.112855	2.2568e+06	2.09691e+06	1.29436e+06	1.84706e+06	2.0143e+06	2.21055e+06	782265	652852	662739	461376	742315	355197	1.44551e+06	1.44573e+06	1.45679e+06
615NEG		CL(18:2/18:2/18:2/18:2)-H	CL(72:8)-H	CL	(18:2/18:2/18:2/18:2)	(18:2)	(18:2)	(18:2)	(18:2)	C81 H141 O17 P2	1447.96	16.9257	0.00583195	1.31407	0.042908	0.418497	2.68296e+06	2.42665e+06	1.46225e+06	2.14087e+06	2.30838e+06	2.14223e+06	3.47765e+06	2.72455e+06	2.98883e+06	2.01353e+06	3.21007e+06		2.84649e+06	2.84708e+06	2.87563e+06
616NEG		CL(18:2/18:1/18:2/18:2)-H	CL(72:7)-H	CL	(18:2/18:1/18:2/18:2)	(18:2)	(18:1)	(18:2)	(18:2)	C81 H143 O17 P2	1449.98	17.8091	0.00908398	1.00145	0.996608	0.208184	1.32202e+06	1.19945e+06	767277	653067	812271	823378	1.62256e+06	1.19036e+06	1.2669e+06	10088.2	1.43974e+06	55916.3	1.16038e+06	1.17884e+06	1.17882e+06
617NEG		CL(20:5/18:2/18:2/18:2)-H	CL(74:11)-H	CL	(20:5/18:2/18:2/18:2)	(20:5)	(18:2)	(18:2)	(18:2)	C83 H139 O17 P2	1469.95	16.935	0.00821836	1.4783	0.0156109	0.139539	279575	233007	132218	196807	220553	197458	364159	293906	319717	210234	363730		289445	293669	293536
618NEG		CL(18:2/18:2/20:3/18:2)-H	CL(74:9)-H	CL	(18:2/18:2/20:3/18:2)	(18:2)	(18:2)	(20:3)	(18:2)	C83 H143 O17 P2	1473.98	17.0602	0.00549864	0.105723	2.434e-06	0.183178	2.02378e+06	1.84567e+06	1.14015e+06	1.56622e+06	1.82657e+06	1.70165e+06	320384	149149	170428	58088.9	192140		1.12625e+06	1.12699e+06	1.13737e+06
619NEG		CL(20:2/18:2/18:2/18:2)-H	CL(74:8)-H	CL	(20:2/18:2/18:2/18:2)	(20:2)	(18:2)	(18:2)	(18:2)	C83 H145 O17 P2	1476	17.9818	0.00769319	0.415579	0.0047622	0.0684713	1.52588e+06	1.35529e+06	895998	1.27065e+06	957077	899899	797112	683486	662310	4074.07	713859	8646.06	1.12198e+06	1.13706e+06	1.13706e+06
61POS		DG(16:0/18:3)+NH4	DG(34:3)+NH4	DG	(16:0/18:3)	(16:0)	(18:3)			C37 H70 O5 N1	608.525	11.3922	0.02233	0.00670354	9.89014e-09	0.275181	2.51032e+08	2.50303e+08	1.66038e+08	2.30046e+08	2.09995e+08	2.24941e+08	1.61615e+06	1.85497e+06	1.52471e+06	1.38087e+06	1.71643e+06	838370	1.19019e+08	1.23753e+08	123735942
62POS		DG(16:0/18:2)+NH4	DG(34:2)+NH4	DG	(16:0/18:2)	(16:0)	(18:2)			C37 H72 O5 N1	610.541	12.1401	0.00994512	0.047452	1.0527e-07	0.386804	1.48288e+08	1.52614e+08	9.98849e+07	1.34091e+08	133096866	1.0278e+08	6.76592e+06	7.64486e+06	6.6819e+06	5.44262e+06	6.07279e+06	3.96573e+06	7.81947e+07	7.8255e+07	7.95791e+07
63POS		Cer(d38:0+pO)+H	Cer(d38:0+pO)+H	Cer	(d38:0+pO)	(d38:0+pO)				C38 H78 O4 N1	612.593	11.1932	0.0087138	0.483091	6.27082e-05	0.342618	8.51685e+06	6.36733e+06	5.42622e+06	6.97412e+06	5.91506e+06	7.11998e+06	4.22235e+06	3.68326e+06	3.30276e+06	2.13305e+06	2.9593e+06	3.1773e+06	4.55681e+06	4.62688e+06	4.55871e+06
64POS		DG(18:3/18:3)+H	DG(36:6)+H	DG	(18:3/18:3)	(18:3)	(18:3)			C39 H65 O5	613.483	8.676	0.0133563	1.33785	0.0715317	0.512443	6.44179e+06	5.60895e+06	3.07348e+06	5.92485e+06	6.24099e+06	4.82162e+06	8.48157e+06	9.53455e+06	7.21566e+06	5.67004e+06	7.46816e+06	4.59079e+06	7.6608e+06	7.84067e+06	7.84093e+06
65POS		DG(18:3/18:3)+H	DG(36:6)+H	DG	(18:3/18:3)	(18:3)	(18:3)			C39 H65 O5	613.483	7.78851	0.0113474	0.66597	0.0117243	0.193843	1.77948e+06	1.61474e+06	902079	1.53941e+06	1.7656e+06	1.68697e+06	1.20358e+06	1.31603e+06	1.19959e+06	809010	961762	695744	1.43201e+06	1.43241e+06	1.46054e+06
66POS		DG(18:3/18:2)+H	DG(36:5)+H	DG	(18:3/18:2)	(18:3)	(18:2)			C39 H67 O5	615.498	10.6401	0.00646718	0.0136406	3.45431e-07	0.0335143	2.69169e+07	2.69636e+07	1.46041e+07	2.35992e+07	2.27653e+07	2.05374e+07	418457	431173	365199	222835	248781	160313	1.33589e+07	1.33999e+07	1.35256e+07
67POS		DG(18:3/18:2)+H	DG(36:5)+H	DG	(18:3/18:2)	(18:3)	(18:2)			C39 H67 O5	615.498	9.43829	0.0253207	0.111931	8.64459e-07	0.120189	4.55015e+06	4.7811e+06	2.77259e+06	4.96493e+06	4.42002e+06	3.57277e+06	578286	609207	523480	334376	495246	264558	2.23647e+06	2.23666e+06	2.33611e+06
68POS		Cer(d40:1)+H	Cer(d40:1)+H	Cer	(d40:1)	(d40:1)				C40 H80 O3 N1	622.613	12.9246	0.00443526	0.64736	0.00223973	0.607022	1.99909e+07	1.31481e+07	1.23313e+07	1.59183e+07	1.44429e+07	1.70743e+07	1.26797e+07	1.05254e+07	1.01842e+07	7.47909e+06	9.24569e+06	1.00294e+07	1.36795e+07	1.37855e+07	1.37849e+07
69POS		Cer(d40:0)+H	Cer(d40:0)+H	Cer	(d40:0)	(d40:0)				C40 H82 O3 N1	624.629	14.1585	0.0308278	0.834847	0.149206	0.447185	8.09114e+06	6.27828e+06	5.0287e+06	6.30384e+06	6.72546e+06	7.25756e+06	7.90033e+06	6.07574e+06	5.1168e+06	3.88532e+06	4.82507e+06	5.32764e+06	6.24273e+06	6.25021e+06	6.58598e+06
6POS		So(d18:1)+H	So(d18:1)+H	So	(d18:1)	(d18:1)				C18 H38 O2 N1	300.29	2.64312	0.00989757	0.893551	0.205376	0.213807	1.44247e+06	1.43064e+06	1.22741e+06	1.63168e+06	1.25188e+06	1.30636e+06	1.37475e+06	1.48741e+06	1.14342e+06	855947	1.29042e+06	1.256e+06	1.5781e+06	1.60539e+06	1.60554e+06
70POS		Cer(d38:0+pO+O)+H	Cer(d38:0+pO+O)+H	Cer	(d38:0+pO+O)	(d38:0+pO+O)				C38 H78 O5 N1	628.587	9.26954	0.0159529	0.781013	0.0396495	0.241777	2.61817e+06	1.61168e+06	1.78838e+06	2.12229e+06	1.83789e+06	2.17946e+06	2.01065e+06	1.68138e+06	1.65698e+06	1.13771e+06	1.48319e+06	1.52554e+06	2.31793e+06	2.31926e+06	2.38325e+06
71POS		DG(18:3/18:3)+NH4	DG(36:6)+NH4	DG	(18:3/18:3)	(18:3)	(18:3)			C39 H68 O5 N1	630.509	9.9191	0.0137027	0.00472174	1.59325e-07	0.373105	4.30555e+08	3.63213e+08	2.33214e+08	3.30757e+08	3.48643e+08	3.19488e+08	1.96466e+06	1.76747e+06	1.86198e+06	1.4699e+06	1.58547e+06	916151	1.70667e+08	1.74831e+08	1.74733e+08
72POS		DG(18:3/18:3)+NH4	DG(36:6)+NH4	DG	(18:3/18:3)	(18:3)	(18:3)			C39 H68 O5 N1	630.509	8.676	0.0726054	1.54133	0.0925337	0.184139	579203	492535	411807	1.31404e+06	402107	412946	1.05725e+06	1.11156e+06	1.18459e+06	899056	774146	541690	603043	686113	685522
73POS		DG(18:3/18:2)+NH4	DG(36:5)+NH4	DG	(18:3/18:2)	(18:3)	(18:2)			C39 H70 O5 N1	632.525	10.6401	0.00752848	0.0127382	2.0923e-07	0.200913	5.94365e+08	5.77367e+08	327330582	5.08638e+08	5.12882e+08	458319139	7.91489e+06	8.73247e+06	7.08586e+06	4.81383e+06	6.25811e+06	3.14071e+06	2.90776e+08	2.94653e+08	2.94546e+08
74POS		DG(18:2/18:2)+NH4	DG(36:4)+NH4	DG	(18:2/18:2)	(18:2)	(18:2)			C39 H72 O5 N1	634.541	11.3511	0.0096484	0.0173478	1.18241e-08	0.0638442	358782152	4.10746e+08	2.63945e+08	3.76072e+08	3.63961e+08	3.26776e+08	7.02503e+06	8.09996e+06	6.90248e+06	5.24414e+06	5.84223e+06	3.32145e+06	1.97377e+08	1.99097e+08	201215046
75POS		DG(16:0/20:4)+NH4	DG(36:4)+NH4	DG	(16:0/20:4)	(16:0)	(20:4)			C39 H72 O5 N1	634.541	11.7308	0.00854206	0.0368484	1.43138e-08	0.157552	3.75459e+07	3.28535e+07	2.40315e+07	3.54326e+07	3.23881e+07	34791590	1.15446e+06	1.68988e+06	1.26877e+06	1.05391e+06	1.21691e+06	876798	1.62943e+07	1.63501e+07	1.656e+07
76POS		DG(18:1/18:2)+NH4	DG(36:3)+NH4	DG	(18:1/18:2)	(18:1)	(18:2)			C39 H74 O5 N1	636.556	12.1887	0.00978015	0.0182478	1.68823e-08	0.0756931	1.21043e+08	1.08739e+08	7.7755e+07	1.1037e+08	1.05438e+08	9.25887e+07	2.05293e+06	2.25591e+06	2.14405e+06	1.71626e+06	1.78221e+06	1.28811e+06	5.73696e+07	5.74044e+07	5.83641e+07
77POS		DG(18:0/18:2)+NH4	DG(36:2)+NH4	DG	(18:0/18:2)	(18:0)	(18:2)			C39 H76 O5 N1	638.572	12.1455	0.0127906	0.191132	1.40056e-05	0.261716	1.06128e+07	1.50821e+07	8.1094e+06	1.13194e+07	1.04563e+07	7.84652e+06	2.35508e+06	2.46196e+06	2.37958e+06	1.69708e+06	2.05194e+06	1.17722e+06	8.14958e+06	8.14801e+06	8.33066e+06
78POS		Cer(d18:1+hO/22:0)+H	Cer(d40:1+hO)+H	Cer	(d18:1+hO/22:0)	(d18:1+hO)	(22:0)			C40 H80 O4 N1	638.608	13.341	0.189253	0.0605892	0.0422937	0.0681641	2.26917e+06	1.64522e+06	1.82296e+06	1.01077e+07	2.75191e+06	1.61237e+06	366441	124400	144478	229103	175129	184920	3.6883e+06	2.68665e+06	2.70581e+06
79POS		Cer(d40:0+pO)+H	Cer(d40:0+pO)+H	Cer	(d40:0+pO)	(d40:0+pO)				C40 H82 O4 N1	640.624	12.3827	0.0193906	0.541769	5.13077e-05	0.22505	3.10263e+06	2.21804e+06	2.36812e+06	2.46143e+06	2.60315e+06	2.71565e+06	1.89712e+06	1.46407e+06	1.42827e+06	990967	1.27216e+06	1.32804e+06	2.51012e+06	2.51694e+06	2.5987e+06
7POS		So(d17:0+pO)+H	So(d17:0+pO)+H	So	(d17:0+pO)	(d17:0+pO)				C17 H38 O3 N1	304.285	2.20297	0.0325493	0.672183	0.126563	0.431632	9.52983e+06	6.75219e+06	1.3875e+07	4.68633e+06	6.14841e+06	5.513e+06	6.20921e+06	6.0406e+06	7.10234e+06	4.73117e+06	3.17793e+06	3.99846e+06	4.44012e+06	4.44818e+06	4.6994e+06
80POS		TG(6:0/12:2/18:0)+NH4	TG(36:2)+NH4	TG	(6:0/12:2/18:0)	(6:0)	(12:2)	(18:0)		C39 H74 O6 N1	652.551	9.14342	0.020371	0.0418286	1.75534e-07	0.14513	2.34893e+07	2.40158e+07	2.21232e+07	3.23466e+07	2.3352e+07	32818823	1.61646e+06	1.2593e+06	1.11418e+06	796873	1.42942e+06	398772	1.75002e+07	1.81332e+07	1.81318e+07
81POS		Cer(d18:0+pO/23:0)+H	Cer(d41:0+pO)+H	Cer	(d18:0+pO/23:0)	(d18:0+pO)	(23:0)			C41 H84 O4 N1	654.639	14.5743	0.00848328	0.374606	6.36608e-05	0.200869	3.45028e+06	3.3194e+06	1.84493e+06	2.97295e+06	3.44411e+06	3.51642e+06	1.63449e+06	1.10879e+06	1.19838e+06	728623	1.39724e+06	880710	2.17597e+06	2.14405e+06	2.17576e+06
82POS		DG(18:3/20:3)+NH4	DG(38:6)+NH4	DG	(18:3/20:3)	(18:3)	(20:3)			C41 H72 O5 N1	658.541	10.8267	0.00598826	0.0613564	1.00058e-07	0.172131	3.41899e+07	3.0594e+07	2.02012e+07	3.0148e+07	3.05201e+07	2.75925e+07	2.837e+06	3.12095e+06	2.47444e+06	2.12821e+06	40654.2	28494.8	1.43109e+07	1.44758e+07	14350324
83POS		DG(18:3/20:2)+NH4	DG(38:5)+NH4	DG	(18:3/20:2)	(18:3)	(20:2)			C41 H74 O5 N1	660.556	11.5416	0.0146025	0.0467134	3.16152e-08	0.194678	3.83697e+07	3.54408e+07	2.36146e+07	3.56166e+07	3.37695e+07	3.24521e+07	1.77045e+06	1.90758e+06	1.73115e+06	1.35888e+06	1.51446e+06	1.02574e+06	1.81241e+07	1.85938e+07	1.85869e+07
84POS		DG(20:1/18:3)+NH4	DG(38:4)+NH4	DG	(20:1/18:3)	(20:1)	(18:3)			C41 H76 O5 N1	662.572	12.3017	0.0567127	0.0130608	0.00199117	0.0245205	1.82948e+07	1.52265e+07	9.70973e+06	1.48889e+07	3.93079e+07	1.24714e+07	247904	265983	258924	337987	195149	129425	1.32803e+07	1.20107e+07	1.21065e+07
85POS		DG(20:0/18:3)+NH4	DG(38:3)+NH4	DG	(20:0/18:3)	(20:0)	(18:3)			C41 H78 O5 N1	664.587	13.6253	0.0448956	0.0263579	2.45797e-08	0.0432748	6.21305e+06	6.08699e+06	4.00251e+06	5.39652e+06	5.76641e+06	4.94879e+06	150688	160043	151693	128055	175574	88318.9	2.72842e+06	2.72881e+06	2.94644e+06
86POS		Cer(d18:1+hO/24:0)+H	Cer(d42:1+hO)+H	Cer	(d18:1+hO/24:0)	(d18:1+hO)	(24:0)			C42 H84 O4 N1	666.639	14.5815	0.00930352	0.0810142	1.25754e-07	0.262593	3.68231e+07	3.43478e+07	2.15213e+07	2.99966e+07	3.11497e+07	3.088e+07	3.76264e+06	2.23173e+06	2.62117e+06	1.55745e+06	3.16884e+06	1.62301e+06	1.77116e+07	1.77206e+07	1.8003e+07
87POS		Cer(d18:1+hO/23:0+O)+H	Cer(d41:1+hO+O)+H	Cer	(d18:1+hO/23:0+O)	(d18:1+hO)	(23:0+O)			C41 H82 O5 N1	668.619	13.5073	0.0151813	0.183117	1.6104e-08	0.127492	2.93038e+06	2.70529e+06	2.13027e+06	2.55463e+06	2.84383e+06	2.87542e+06	712866	452700	481397	344073	578801	367322	1.61794e+06	1.61793e+06	1.66085e+06
88POS		Cer(d18:0+pO/24:0)+H	Cer(d42:0+pO)+H	Cer	(d18:0+pO/24:0)	(d18:0+pO)	(24:0)			C42 H86 O4 N1	668.655	15.2171	0.0112553	0.322295	0.000104709	0.390053	1.62894e+07	15754907	7.79386e+06	1.22496e+07	1.6328e+07	1.58095e+07	7.04266e+06	4.14779e+06	4.64971e+06	2.69624e+06	5.45793e+06	3.15107e+06	1.03023e+07	1.03091e+07	1.05078e+07
89POS		PA(34:2)+H	PA(34:2)+H	PA	(34:2)	(34:2)				C37 H70 O8 N0 P1	673.48	10.5177	0.013274	0.482329	0.00251701	0.302415	6.11145e+06	4.89604e+06	3.18196e+06	7.50246e+06	6.26231e+06	4.69055e+06	3.53789e+06	3.35246e+06	2.98545e+06	1.9748e+06	2.53963e+06	1.3553e+06	4.74749e+06	4.85415e+06	4.8621e+06
8POS		Cer(d18:0)+H	Cer(d18:0)+H	Cer	(d18:0)	(d18:0)				C18 H38 O3 N1	316.285	1.99903	0.000977133	0.92905	0.382633	0.607445	1.04989e+07	1.11742e+07	9.02379e+06	1.26225e+07	9.94878e+06	1.07558e+07	1.00483e+07	1.27103e+07	9.13635e+06	7.82828e+06	1.03751e+07	9.38318e+06	1.15525e+07	1.15483e+07	1.15696e+07
90POS		PA(34:2)+H	PA(34:2)+H	PA	(16:0/18:2)	(16:0)	(18:2)			C37 H70 O8 N0 P1	673.48	10.9952	0.0353346	0.518712	0.000269544	0.26856	3.88444e+06	4.18852e+06	3.37893e+06	3.29779e+06	3.64148e+06	4.97464e+06	2.24862e+06	2.82653e+06	2.33195e+06	1.5494e+06	1.86961e+06	1.294e+06	3.43255e+06	3.23731e+06	3.22468e+06
91POS		PA(34:2)+H	PA(34:2)+H	PA	(34:2)	(34:2)				C37 H70 O8 N0 P1	673.48	10.107	0.0598153	0.248471	0.00166296	0.293973	1.15067e+07	1.3226e+07	3.74426e+06	1.63052e+07	1.83422e+07	1.29285e+07	1.13579e+06	4.18529e+06	5.65422e+06	1.28445e+06	5.35393e+06	1.28323e+06	8.07611e+06	9.00393e+06	8.94247e+06
92POS		TG(38:4)+NH4	TG(38:4)+NH4	TG	(38:4)	(38:4)				C41 H74 O6 N1	676.551	8.46752	0.00562978	0.00488306	3.72644e-10	0.123473	3.23842e+07	3.99583e+07	3.33557e+07	4.09876e+07	3.82385e+07	3.38296e+07	259474	236683	197797	173081	116324	84829.4	2.22031e+07	2.23935e+07	2.24407e+07
93POS		Cer(d18:1+hO/25:0)+H	Cer(d43:1+hO)+H	Cer	(d18:1+hO/25:0)	(d18:1+hO)	(25:0)			C43 H86 O4 N1	680.655	15.2285	0.0168502	0.0528573	2.59506e-07	0.12122	1.42824e+07	1.26238e+07	7.65747e+06	1.11626e+07	1.22026e+07	1.22728e+07	950472	601471	632977	394374	721472	409903	6.06294e+06	6.06315e+06	6.24174e+06
94POS		Cer(d18:1+hO/24:0+O)+H	Cer(d42:1+hO+O)+H	Cer	(d18:1+hO/24:0+O)	(d18:1+hO)	(24:0+O)			C42 H84 O5 N1	682.634	14.1142	0.0111567	0.178218	3.07433e-07	0.232931	1.01885e+07	1.03084e+07	6.50708e+06	9.66906e+06	9.87646e+06	1.03947e+07	2.6667e+06	1.65173e+06	1.56104e+06	1.02929e+06	2.03048e+06	1.20922e+06	6.64318e+06	6.69362e+06	6.79047e+06
95POS		Cer(d18:0+pO/24:0+O)+H	Cer(d42:0+pO+O)+H	Cer	(d18:0+pO/24:0+O)	(d18:0+pO)	(24:0+O)			C42 H86 O5 N1	684.65	14.7488	0.0187777	0.811507	0.121966	0.295636	2.9834e+06	3.35039e+06	2.03028e+06	2.9471e+06	3.30657e+06	3.3223e+06	3.32849e+06	2.47153e+06	2.30789e+06	1.67106e+06	2.96898e+06	1.81051e+06	3.33751e+06	3.45056e+06	3.44624e+06
96POS		DG(20:2/20:4)+NH4	DG(40:6)+NH4	DG	(20:2/20:4)	(20:2)	(20:4)			C43 H76 O5 N1	686.572	11.8726	0.0066325	0.013037	3.59249e-07	0.0159327	6.74662e+06	8.13661e+06	4.25315e+06	6.30018e+06	5.76116e+06	5.93156e+06	133802	42453.5	116876	84386.1	34751	71784.3	3.01741e+06	3.01751e+06	3.05226e+06
97POS		PA(16:0/18:3)+NH4	PA(34:3)+NH4	PA	(16:0/18:3)	(16:0)	(18:3)			C37 H71 O8 N1 P1	688.491	11.0008	0.0605043	0.148701	7.95824e-08	0.296556	1.59954e+07	1.67898e+07	1.69468e+07	1.68743e+07	1.78553e+07	2.32629e+07	2.63687e+06	2.44698e+06	2.56743e+06	2.58784e+06	3.68194e+06	2.09765e+06	1.9464e+07	1.87972e+07	1.72784e+07
98POS		PA(16:0/18:3)+NH4	PA(34:3)+NH4	PA	(16:0/18:3)	(16:0)	(18:3)			C37 H71 O8 N1 P1	688.491	10.5396	0.0127258	0.128002	1.0386e-05	0.344397	3.59365e+07	3.94335e+07	2.0026e+07	2.44747e+07	2.46044e+07	3.42758e+07	3.90704e+06	2.99932e+06	4.40904e+06	3.36471e+06	5.6261e+06	2.5742e+06	24130428	2.36732e+07	2.35582e+07
99POS		PA(16:0/18:3)+NH4	PA(34:3)+NH4	PA	(16:0/18:3)	(16:0)	(18:3)			C37 H71 O8 N1 P1	688.491	9.42727	0.0255174	0.0219143	0.000214463	0.2818	5.82795e+08	2.84307e+08	1.22617e+08	3.96941e+08	4.58603e+08	3.66439e+08	1.08127e+07	4.27755e+06	1.03163e+07	3.63725e+06	8.74512e+06	1.0679e+07	1.0707e+08	108703217	1.03402e+08
9POS		So(d18:0+pO)+H	So(d18:0+pO)+H	So	(d18:0+pO)	(d18:0+pO)				C18 H40 O3 N1	318.3	2.8049	0.00978678	1.74417	0.00300313	0.545714	5.4434e+06	4.655e+06	4.14854e+06	4.92646e+06	4.17714e+06	4.64562e+06	1.11628e+07	7.99634e+06	9.18529e+06	5.27484e+06	8.96105e+06	6.24959e+06	7.71699e+06	7.5868e+06	7.71677e+06

## Sheet: S2.2
name	DIFF	LipidIon	LipidGroup	Class	FattyAcid	FA1	FA2	FA3	FA4	IonFormula	CalMz	RT-(min)	QCRSD	Fold Change	P-value	VIP	CK-1	CK-2	CK-3	CK-4	CK-5	CK-6	SE-1	SE-2	SE-3	SE-4	SE-5	SE-6	QC-1	QC-2	QC-3
100POS	Y	PA(34:2)+NH4	PA(34:2)+NH4	PA	(34:2)	(34:2)				C37 H73 O8 N1 P1	690.507	10.107	0.111853	0.173037	0.000441507	1.18081	2.26956e+08	1.87869e+08	1.61212e+08	3.13344e+08	3.65383e+08	4.37935e+08	8.18869e+07	5.36221e+07	6.47797e+07	3.93661e+07	4.62354e+07	7.00913e+06	1.32042e+08	1.60317e+08	1.3364e+08
101POS	Y	PA(16:0/18:2)+NH4	PA(34:2)+NH4	PA	(16:0/18:2)	(16:0)	(18:2)			C37 H73 O8 N1 P1	690.507	10.9952	0.00794894	0.568974	0.00289448	1.16364	4.96633e+07	8.9251e+07	6.00203e+07	4.78396e+07	67796279	7.55463e+07	4.42634e+07	4.28887e+07	3.93442e+07	3.02385e+07	3.96632e+07	2.5568e+07	5.95216e+07	5.9509e+07	5.86997e+07
102POS	Y	PA(34:2)+NH4	PA(34:2)+NH4	PA	(34:2)	(34:2)				C37 H73 O8 N1 P1	690.507	10.5177	0.0702437	0.533667	0.00328283	1.36744	1.42591e+08	9.63214e+07	6.79705e+07	9.49572e+07	9.48346e+07	1.06989e+08	7.11839e+07	6.91629e+07	6.26744e+07	3.9125e+07	5.26791e+07	2.73297e+07	8.69243e+07	9.85006e+07	9.83652e+07
116POS	Y	CerG1(d18:2/16:0+O)+H	CerG1(d34:2+O)+H	CerG1	(d18:2/16:0+O)	(d18:2)	(16:0+O)			C40 H76 O9 N1	714.551	9.34986	0.00837543	0.427618	2.90355e-05	1.66025	2.06986e+08	1.79872e+08	1.18814e+08	177997783	1.82607e+08	1.98827e+08	8.44854e+07	9.38075e+07	8.5079e+07	6.19547e+07	7.63686e+07	5.37621e+07	1.4111e+08	1.43131e+08	1.4322e+08
117POS	Y	PA(16:0/20:3)+NH4	PA(36:3)+NH4	PA	(16:0/20:3)	(16:0)	(20:3)			C39 H75 O8 N1 P1	716.522	10.9756	0.0781445	0.294167	0.00137206	1.01704	1.7554e+08	8.66004e+07	8.74211e+07	8.76773e+07	9.77165e+07	6.37442e+07	3.58029e+07	3.52344e+07	3.22252e+07	2.37906e+07	3.04884e+07	1.85763e+07	7.85976e+07	9.02618e+07	9.03199e+07
119POS	Y	PE(34:1)+H	PE(34:1)+H	PE	(34:1)	(34:1)				C39 H77 O8 N1 P1	718.538	11.2482	0.0180473	0.378274	4.1045e-05	1.06749	1.12434e+08	6.77992e+07	6.63371e+07	8.27225e+07	9.20535e+07	8.33888e+07	3.89888e+07	3.90342e+07	3.44981e+07	2.62251e+07	3.14536e+07	2.0728e+07	6.45817e+07	6.59529e+07	6.69478e+07
126POS	Y	PA(20:3/18:2)+NH4	PA(38:5)+NH4	PA	(20:3/18:2)	(20:3)	(18:2)			C41 H75 O8 N1 P1	740.522	9.75216	0.0724331	0.613053	0.0280475	1.13517	8.93597e+07	6.34102e+07	4.04955e+07	4.03144e+07	4.72564e+07	6.99831e+07	4.27786e+07	4.41437e+07	4.28095e+07	2.92427e+07	3.54886e+07	2.06078e+07	5.24349e+07	5.9724e+07	5.94975e+07
129POS	Y	PE(16:0/20:3)+H	PE(36:3)+H	PE	(16:0/20:3)	(16:0)	(20:3)			C41 H77 O8 N1 P1	742.538	10.6592	0.00829816	0.349236	1.0719e-05	1.01279	9.8909e+07	8.03109e+07	5.52697e+07	8.44462e+07	9.05768e+07	8.60424e+07	3.3069e+07	3.51194e+07	3.37959e+07	2.37999e+07	2.94307e+07	1.78505e+07	6.23796e+07	6.24978e+07	6.33346e+07
139POS	Y	PC(34:2)+H	PC(34:2)+H	PC	(16:0/18:2)	(16:0)	(18:2)			C42 H81 O8 N1 P1	758.569	10.1769	0.0134743	0.430878	0.000235245	3.72186	1168700439	9.5267e+08	5.51865e+08	9.29646e+08	9.12793e+08	9.60172e+08	4.74637e+08	4.85829e+08	4.66301e+08	3.09627e+08	4.1025e+08	2.12779e+08	7.53503e+08	7.54123e+08	7.71535e+08
142POS	Y	PC(34:1)+H	PC(34:1)+H	PC	(16:0/18:1)	(16:0)	(18:1)			C42 H83 O8 N1 P1	760.585	10.959	0.00557775	0.441692	0.000185782	3.97689	1312532939	1095512506	6.95425e+08	9.90009e+08	9.15764e+08	1082406445	5.42092e+08	5.66975e+08	5.22237e+08	3.33475e+08	4.71384e+08	2.54469e+08	8.27185e+08	835222794	8.35234e+08
151POS	Y	PC(17:0/18:2)+H	PC(35:2)+H	PC	(17:0/18:2)	(17:0)	(18:2)			C43 H83 O8 N1 P1	772.585	10.657	0.0211344	3.41981	0.000243663	1.32103	1.8877e+07	1.48095e+07	8.8065e+06	1.38905e+07	1.39893e+07	1.44181e+07	5.77815e+07	6.38188e+07	5.70748e+07	3.57983e+07	4.99988e+07	2.54966e+07	3.25507e+07	3.37784e+07	3.37656e+07
160POS	Y	PC(36:5)+H	PC(36:5)+H	PC	(36:5)	(36:5)				C44 H79 O8 N1 P1	780.554	8.68517	0.00877406	0.106073	7.86536e-06	1.15417	5.37782e+08	4.17139e+08	2.1388e+08	4.16044e+08	4.46917e+08	4.21123e+08	5.08104e+07	5.7284e+07	5.06003e+07	3.40148e+07	4.35046e+07	2.39707e+07	2.24009e+08	2.27482e+08	2.27413e+08
163POS	Y	PC(36:4)+H	PC(36:4)+H	PC	(18:2/18:2)	(18:2)	(18:2)			C44 H81 O8 N1 P1	782.569	9.44389	0.0078058	0.494889	0.0014196	3.08605	7.31373e+08	5.53443e+08	3.11221e+08	5.51191e+08	5.49872e+08	5.72409e+08	3.17538e+08	3.38438e+08	3.21528e+08	2.16203e+08	2.83118e+08	1.41217e+08	4.19799e+08	4.23488e+08	426390287
164POS	Y	PC(36:3)+H	PC(36:3)+H	PC	(16:0/20:3)	(16:0)	(20:3)			C44 H83 O8 N1 P1	784.585	10.3859	0.0072906	0.262255	6.13063e-05	1.96699	5.89351e+08	4.83524e+08	242805914	4.13985e+08	4.32528e+08	4.8502e+08	1.44191e+08	1.51356e+08	139885752	8.21215e+07	1.19882e+08	5.68075e+07	2.99072e+08	3.0291e+08	3.0285e+08
166POS	Y	PC(36:2)+H	PC(36:2)+H	PC	(18:1/18:1)	(18:1)	(18:1)			C44 H85 O8 N1 P1	786.601	11.0072	0.0599812	0.207008	0.000338611	1.51838	3.71021e+08	3.11852e+08	2.41879e+08	2.85672e+08	3.00338e+08	591400592	8.05905e+07	8.47976e+07	7.62998e+07	4.79209e+07	1.08665e+08	3.689e+07	2.55448e+08	2.83425e+08	256346990
180POS	Y	PC(38:5)+H	PC(38:5)+H	PC	(38:5)	(38:5)				C46 H83 O8 N1 P1	808.585	9.921	0.00759895	1.50968	0.0307664	1.38408	4.84667e+07	3.56959e+07	1.94663e+07	3.42767e+07	3.5107e+07	3.68072e+07	6.24817e+07	6.71903e+07	6.22972e+07	4.20639e+07	5.39071e+07	2.88212e+07	5.24162e+07	5.28552e+07	5.32179e+07
212POS	Y	TG(16:0/16:0/18:2)+NH4	TG(50:2)+NH4	TG	(16:0/16:0/18:2)	(16:0)	(16:0)	(18:2)		C53 H102 O6 N1	848.77	20.9477	0.00272612	0.0967605	9.55998e-10	1.47051	7.99203e+08	7.8625e+08	5.96686e+08	7.21448e+08	6.91715e+08	7.18359e+08	6.61157e+07	6.1049e+07	7.03991e+07	7.63114e+07	7.00728e+07	7.34438e+07	5.34014e+08	5.34031e+08	5.31505e+08
215POS	Y	PI(34:2)+NH4	PI(34:2)+NH4	PI	(34:2)	(34:2)				C43 H83 O13 N1 P1	852.56	9.1222	0.00904264	0.452676	1.3511e-05	1.52498	1.62858e+08	1.35359e+08	1.06518e+08	153855765	1.43675e+08	1.50133e+08	7.73369e+07	7.68269e+07	6.84648e+07	5.33614e+07	6.7931e+07	4.19391e+07	1.11927e+08	1.13709e+08	1.13688e+08
226POS	Y	TG(16:0/18:3/18:3)+NH4	TG(52:6)+NH4	TG	(16:0/18:3/18:3)	(16:0)	(18:3)	(18:3)		C55 H98 O6 N1	868.739	17.9364	0.0565749	0.00134424	9.12563e-05	3.07898	21945238859	24613302726	22080216331	4139247231	22012265876	21723651835	3.72525e+07	2.6282e+07	2.48261e+07	3.10806e+07	2.4371e+07	1.28109e+07	15281884071	13819431742	15254199477
227POS	Y	TG(16:0/18:2/18:3)+NH4	TG(52:5)+NH4	TG	(16:0/18:2/18:3)	(16:0)	(18:2)	(18:3)		C55 H100 O6 N1	870.755	17.9764	0.101289	0.00169552	1.86439e-06	1.43599	4136995894	4626904609	4112373089	4675785635	4553708370	2042742382	9.11592e+06	6.74715e+06	7.0914e+06	8.33953e+06	5.69813e+06	3.9521e+06	2954835504	2462646731	2948931869
228POS	Y	TG(16:0/18:2/18:3)+NH4	TG(52:5)+NH4	TG	(16:0/18:2/18:3)	(16:0)	(18:2)	(18:3)		C55 H100 O6 N1	870.755	18.9417	0.0643664	0.00202615	0.00019015	2.7056	17030062231	17375047759	13989650135	22435367629	22544132645	3840283370	4.67845e+07	3.3255e+07	3.181e+07	3.71384e+07	3.20564e+07	1.59268e+07	14582467139	16364194769	16312027711
229POS	Y	TG(16:0/18:1/18:3)+NH4	TG(52:4)+NH4	TG	(16:0/18:1/18:3)	(16:0)	(18:1)	(18:3)		C55 H102 O6 N1	872.77	20.0726	0.00238716	0.00126231	2.16435e-11	3.30281	21623411294	20379081131	17502131214	18267776643	19466808370	20221943674	3.27716e+07	2.16324e+07	2.12061e+07	2.97111e+07	2.18368e+07	2.11145e+07	14351178406	14410828047	14410530758
231POS	Y	TG(16:0/18:1/18:2)+NH4	TG(52:3)+NH4	TG	(16:0/18:1/18:2)	(16:0)	(18:1)	(18:2)		C55 H104 O6 N1	874.786	20.9583	8.38199e-05	0.00790758	7.95076e-11	1.10938	5391209128	5110449101	4142747436	4807570442	4760836106	5015359382	3.52164e+07	2.90503e+07	3.49279e+07	6.67063e+07	3.05632e+07	3.46603e+07	3473368250	3473368438	3473872633
235POS	Y	TG(16:0/18:1/18:1)+NH4	TG(52:2)+NH4	TG	(16:0/18:1/18:1)	(16:0)	(18:1)	(18:1)		C55 H106 O6 N1	876.801	21.7727	0.00420095	0.6076	2.15633e-06	5.98168	1760256669	1694952174	1440591782	1546630865	1631420024	1629973604	8.96712e+08	9.02671e+08	1039738097	1189591862	9.06709e+08	9.60619e+08	1218554877	1218535295	1209700103
245POS	Y	TG(18:3/18:3/18:3)+NH4	TG(54:9)+NH4	TG	(18:3/18:3/18:3)	(18:3)	(18:3)	(18:3)		C57 H96 O6 N1	890.723	15.8752	0.00624851	0.000763134	8.19348e-07	4.56835	48561330700	42469398220	25876791765	37061744943	29106706249	40074995220	3.99255e+07	2.7671e+07	2.68546e+07	3.59626e+07	2.60589e+07	1.38214e+07	28619103181	28934822751	28628953298
247POS	Y	TG(18:3/18:2/18:3)+NH4	TG(54:8)+NH4	TG	(18:3/18:2/18:3)	(18:3)	(18:2)	(18:3)		C57 H98 O6 N1	892.739	16.8502	0.0485632	0.00118313	8.24759e-05	4.71247	9910725124	47516203206	51127007598	49430183058	47861734686	55739934691	7.31158e+07	5.35213e+07	4.81849e+07	6.11288e+07	4.85211e+07	25018860	30150088894	30351614460	32862781260
248POS	Y	TG(18:1/18:3/18:3)+NH4	TG(54:7)+NH4	TG	(18:1/18:3/18:3)	(18:1)	(18:3)	(18:3)		C57 H100 O6 N1	894.755	17.8391	0.0110343	0.00250099	1.55017e-12	3.19844	20924710717	18970442170	18243663600	19935551135	21224642936	20626621736	6.67514e+07	5.0653e+07	5.1401e+07	5.49554e+07	5.08419e+07	2.53301e+07	21974091956	21973678122	21556579141
249POS	Y	TG(16:0/18:3/20:4)+NH4	TG(54:7)+NH4	TG	(16:0/18:3/20:4)	(16:0)	(18:3)	(20:4)		C57 H100 O6 N1	894.755	18.3264	0.00400865	0.00125666	1.01483e-06	2.40066	15051904668	11126420485	9629483812	11393793810	7601386550	9688125896	1.82958e+07	1.27072e+07	1.22921e+07	1.73853e+07	1.28031e+07	7.56007e+06	7020254091	7020305559	7069135959
252POS	Y	TG(18:2/18:2/18:2)+NH4	TG(54:6)+NH4	TG	(18:2/18:2/18:2)	(18:2)	(18:2)	(18:2)		C57 H102 O6 N1	896.77	18.9743	0.0701135	0.00272099	0.0109893	2.14821	1740228739	4346090350	20499724555	22098721347	22163680600	4863733428	4.45004e+07	2.98912e+07	4.03969e+07	3.61887e+07	3.81707e+07	1.68643e+07	7871627708	8807675707	7771740020
253POS	Y	TG(18:1/18:2/18:3)+NH4	TG(54:6)+NH4	TG	(18:1/18:2/18:3)	(18:1)	(18:2)	(18:3)		C57 H102 O6 N1	896.77	17.981	0.0292998	0.0082543	3.10116e-12	1.0819	4309966179	3977885303	3706460250	3831365391	4243200832	4265760951	4.3909e+07	3.34078e+07	3.28847e+07	4.00888e+07	3.31866e+07	1.73884e+07	3294399057	3463973318	3293472611
254POS	Y	TG(18:0/18:3/18:3)+NH4	TG(54:6)+NH4	TG	(18:0/18:3/18:3)	(18:0)	(18:3)	(18:3)		C57 H102 O6 N1	896.77	19.3013	0.0230076	0.00111368	7.48507e-08	4.02284	22911740988	33506806256	29372664354	22966031711	33876798428	33061497718	4.86475e+07	3.39345e+07	2.76864e+07	4.22769e+07	2.66768e+07	1.64472e+07	14836495933	15443980471	15443762510
255POS	Y	TG(18:1/18:1/18:3)+NH4	TG(54:5)+NH4	TG	(18:1/18:1/18:3)	(18:1)	(18:1)	(18:3)		C57 H104 O6 N1	898.786	20.267	0.0053987	0.00294237	6.64354e-06	2.25263	12140813856	4776797748	11479042310	13450445593	12792357795	12193079929	4.93062e+07	3.22833e+07	3.1662e+07	3.67123e+07	3.09497e+07	1.57323e+07	9568169431	9658086018	9658315310
257POS	Y	TG(18:0/18:1/18:3)+NH4	TG(54:4)+NH4	TG	(18:0/18:1/18:3)	(18:0)	(18:1)	(18:3)		C57 H106 O6 N1	900.801	21.18	0.00644384	0.000614516	1.0142e-09	3.06708	16460379973	15314490043	14673192652	19736860750	16565800596	15053908631	1.0571e+07	8.45772e+06	1.12565e+07	1.13883e+07	9.76595e+06	8.66312e+06	9918965668	9920862979	10031032323
259POS	Y	TG(18:0/18:0/18:1)+NH4	TG(54:1)+NH4	TG	(18:0/18:0/18:1)	(18:0)	(18:0)	(18:1)		C57 H112 O6 N1	906.848	22.4731	0.00556764	0.586097	2.71525e-08	3.27571	5.16578e+08	4.92478e+08	4.4338e+08	5.22031e+08	4.87523e+08	5.01196e+08	2.65534e+08	2.97836e+08	3.13269e+08	2.86807e+08	2.79576e+08	2.93694e+08	3.73627e+08	3.7362e+08	3.77238e+08
269POS	Y	TG(18:3/18:3/20:4)+NH4	TG(56:10)+NH4	TG	(18:3/18:3/20:4)	(18:3)	(18:3)	(20:4)		C59 H98 O6 N1	916.739	16.2621	0.00422883	0.000648191	2.88054e-09	3.40298	22239558461	22437784883	17130558641	19995874367	16792238156	21557344257	1.84921e+07	1.39382e+07	1.20183e+07	1.57158e+07	1.17383e+07	5.97964e+06	13806011429	13705051377	13805842981
271POS	Y	TG(18:3/18:3/20:3)+NH4	TG(56:9)+NH4	TG	(18:3/18:3/20:3)	(18:3)	(18:3)	(20:3)		C59 H100 O6 N1	918.755	17.066	0.00513891	0.00072306	8.34667e-08	3.72226	27387993328	31284831794	19558650537	22362383237	21251315102	23803753856	2.38378e+07	1.73003e+07	1.66584e+07	2.22857e+07	1.6367e+07	8.86379e+06	16983788524	16833131124	16833891710
273POS	Y	TG(18:1/18:3/20:4)+NH4	TG(56:8)+NH4	TG	(18:1/18:3/20:4)	(18:1)	(18:3)	(20:4)		C59 H102 O6 N1	920.77	18.0727	0.00146888	0.00130728	1.04224e-08	2.93745	15519894425	19904555127	13772241404	15169328281	15652768943	13798477078	2.70187e+07	2.08997e+07	2.14571e+07	2.08656e+07	2.14984e+07	1.09056e+07	10862593545	10862722297	10890317745
274POS	Y	TG(18:3/18:2/20:3)+NH4	TG(56:8)+NH4	TG	(18:3/18:2/20:3)	(18:3)	(18:2)	(20:3)		C59 H102 O6 N1	920.77	16.8978	0.027157	0.207149	0.00134161	1.21518	1.41198e+08	1.47175e+08	1.58896e+08	2.25245e+08	3.8166e+08	1.90571e+08	5.62318e+07	4.52871e+07	4.12774e+07	5.00534e+07	4.24767e+07	2.25215e+07	2.10945e+08	2.01501e+08	2.01157e+08
276POS	Y	TG(20:1/18:3/18:3)+NH4	TG(56:7)+NH4	TG	(20:1/18:3/18:3)	(20:1)	(18:3)	(18:3)		C59 H104 O6 N1	922.786	19.2184	0.00884253	0.00222884	4.52201e-10	2.08924	9333356141	7851584850	7309848528	8528287133	8170302077	9623851433	1.69981e+07	1.42089e+07	3.11731e+07	2.87631e+07	1.47315e+07	7.38849e+06	6397281332	6398045488	6496148769
277POS	Y	TG(18:0/18:3/20:4)+NH4	TG(56:7)+NH4	TG	(18:0/18:3/20:4)	(18:0)	(18:3)	(20:4)		C59 H104 O6 N1	922.786	19.6473	0.00290165	0.000670956	3.18561e-11	2.60289	12730258983	12454001464	10116561600	11372229147	11433133704	11856841185	1.02469e+07	7.97304e+06	7.52045e+06	9.1267e+06	7.69e+06	4.38499e+06	8099957600	8140829915	8140776475
278POS	Y	TG(18:1/18:2/20:4)+NH4	TG(56:7)+NH4	TG	(18:1/18:2/20:4)	(18:1)	(18:2)	(20:4)		C59 H104 O6 N1	922.786	17.8882	0.178407	0.0675189	0.00399429	1.14805	2.08039e+08	1161666064	9.65787e+08	1137990883	4.9352e+08	2.7332e+08	6.61447e+07	4.83888e+07	4.74963e+07	4.99345e+07	4.98473e+07	2.44904e+07	7.04393e+08	9.81874e+08	9.75028e+08
280POS	Y	TG(18:1/18:1/20:4)+NH4	TG(56:6)+NH4	TG	(18:1/18:1/20:4)	(18:1)	(18:1)	(20:4)		C59 H106 O6 N1	924.801	20.566	0.0128162	0.000801133	7.66194e-05	2.91521	21208359509	19621379180	7794619480	8810006268	20018729773	20216449824	2.28828e+07	1.15285e+07	1.15189e+07	1.42116e+07	1.16211e+07	6.48346e+06	6018223643	6154427707	6153212668
294POS	Y	TG(18:0/18:1/20:4)+NH4	TG(56:5)+NH4	TG	(18:0/18:1/20:4)	(18:0)	(18:1)	(20:4)		C59 H108 O6 N1	926.817	21.1128	0.0224203	0.00359143	5.14531e-09	1.42182	4286384970	5549124320	4536879241	4094608839	4091914736	3952235900	1.68543e+07	1.10096e+07	3.36019e+07	1.54198e+07	1.20118e+07	6.31541e+06	3335370132	3468000507	3338123435
295POS	Y	TG(20:0/18:1/18:3)+NH4	TG(56:4)+NH4	TG	(20:0/18:1/18:3)	(20:0)	(18:1)	(18:3)		C59 H110 O6 N1	928.833	22.0033	0.0418396	0.000647561	5.52303e-07	1.4556	3445964679	4867960436	2884295774	3285341920	4685543781	3336494029	2.4822e+06	1.58214e+06	3.25145e+06	3.46239e+06	2.22346e+06	1.57212e+06	2617272388	2812877958	2619602934
315POS	Y	TG(18:3/20:4/20:4)+NH4	TG(58:11)+NH4	TG	(18:3/20:4/20:4)	(18:3)	(20:4)	(20:4)		C61 H100 O6 N1	942.755	16.6381	0.00802864	0.000230126	3.51628e-10	1.62795	4881136391	4749567655	3595111244	4431083826	4421083672	4576206412	1.33246e+06	978289	958385	1.39564e+06	931949	537113	2661390522	2698926614	2698563047
316POS	Y	TG(18:3/20:3/20:4)+NH4	TG(58:10)+NH4	TG	(18:3/20:3/20:4)	(18:3)	(20:3)	(20:4)		C61 H102 O6 N1	944.77	17.4226	0.00359417	0.000239534	1.31259e-09	1.35409	3462309155	3107649720	2505411492	3169674293	2858192355	3414201558	1.01871e+06	713752	707078	961756	660325	373941	1923500003	1935518443	1935530023
318POS	Y	TG(18:3/20:2/20:4)+NH4	TG(58:9)+NH4	TG	(18:3/20:2/20:4)	(18:3)	(20:2)	(20:4)		C61 H104 O6 N1	946.786	18.4571	0.00387226	0.00049242	3.29316e-10	1.2158	2575162001	2632956292	2067317414	2589880244	2444652677	2826967425	1.5005e+06	1.25911e+06	1.24358e+06	1.57111e+06	1.23703e+06	642412	1851186536	1851243331	1863658650
319POS	Y	TG(20:3/18:2/20:4)+NH4	TG(58:9)+NH4	TG	(20:3/18:2/20:4)	(20:3)	(18:2)	(20:4)		C61 H104 O6 N1	946.786	18.738	0.0103396	0.000593246	2.13138e-11	1.3399	3278205520	3195638888	2690883547	3172438810	2870535911	3225378216	4.24432e+06	1.32152e+06	1.84798e+06	1.28475e+06	1.50952e+06	727261	2036766734	2073434305	2036712798
321POS	Y	TG(20:1/18:3/20:4)+NH4	TG(58:8)+NH4	TG	(20:1/18:3/20:4)	(20:1)	(18:3)	(20:4)		C61 H106 O6 N1	948.801	19.5633	0.0058639	0.000922342	4.33296e-12	1.48639	3805243599	3904650737	3581430660	3914511039	4316777422	3700424221	3.59747e+06	2.59749e+06	4.23226e+06	4.60791e+06	4.13933e+06	2.24512e+06	3048123825	3048083968	3079167327
329POS	Y	TG(18:1/18:1/22:0)+NH4	TG(58:2)+NH4	TG	(18:1/18:1/22:0)	(18:1)	(18:1)	(22:0)		C61 H118 O6 N1	960.895	23.5833	0.00573113	0.225677	1.49208e-09	1.08227	1.65677e+08	1.54026e+08	1.25624e+08	1.46929e+08	1.50035e+08	1.53649e+08	3.83394e+07	3.22953e+07	2.89066e+07	3.55123e+07	3.2004e+07	3.51349e+07	9.65792e+07	9.75443e+07	9.75443e+07
363NEG	Y	PA(16:0/18:3)-H	PA(34:3)-H	PA	(16:0/18:3)	(16:0)	(18:3)			C37 H66 O8 N0 P1	669.45	9.28391	0.0089938	0.0519286	2.62246e-06	3.11157	5.19196e+08	3.84959e+08	2.53081e+08	3.83214e+08	5.1666e+08	3.86974e+08	2.78165e+07	2.16477e+07	2.39868e+07	2.2223e+07	2.12535e+07	9.99046e+06	2.72881e+08	2.77181e+08	277171722
364NEG	Y	PA(16:0/18:2)-H	PA(34:2)-H	PA	(16:0/18:2)	(16:0)	(18:2)			C37 H68 O8 N0 P1	671.466	10.0669	0.0387715	0.339089	0.000349371	1.80654	5.37611e+08	4.37926e+08	2.92511e+08	4.16609e+08	3.00983e+08	253734494	1.61676e+08	152212360	137923105	1.0006e+08	1.36955e+08	7.05198e+07	2.13885e+08	2.29627e+08	2.16085e+08
365NEG	Y	PA(16:0/18:1)-H	PA(34:1)-H	PA	(16:0/18:1)	(16:0)	(18:1)			C37 H70 O8 N0 P1	673.481	10.977	0.00640061	0.0746481	3.85582e-09	1.7477	1.88268e+08	1.43421e+08	146420855	154789927	1.58339e+08	1.47325e+08	9.99792e+06	9.744e+06	8.69317e+06	2.92326e+07	9.0104e+06	3.38405e+06	1.24768e+08	1.26153e+08	1.26171e+08
371NEG	Y	PA(17:0/18:3)-H	PA(35:3)-H	PA	(17:0/18:3)	(17:0)	(18:3)			C38 H68 O8 N0 P1	683.466	9.14177	0.00768752	0.017793	2.97241e-09	3.09464	3.60808e+08	3.67906e+08	2.67417e+08	3.62598e+08	3.28504e+08	2.97044e+08	7.2615e+06	6.80486e+06	4.7369e+06	4.84128e+06	7.17538e+06	4.48638e+06	187695180	190231038	1.90202e+08
373NEG	Y	PA(17:0/18:2)-H	PA(35:2)-H	PA	(17:0/18:2)	(17:0)	(18:2)			C38 H70 O8 N0 P1	685.481	9.8582	0.00944723	0.145702	2.05e-08	2.25827	4.88097e+08	4.79368e+08	3.57203e+08	4.804e+08	429504596	3.83758e+08	7.70287e+07	7.38114e+07	5.23105e+07	4.95711e+07	7.90581e+07	4.97159e+07	2.58957e+08	2.60064e+08	2.63671e+08
375NEG	Y	PA(35:1)-H	PA(35:1)-H	PA	(35:1)	(35:1)				C38 H72 O8 N0 P1	687.497	10.6299	0.00911178	0.0655812	5.34745e-09	2.16936	2.33077e+08	2.21111e+08	1.64988e+08	2.26483e+08	2.08357e+08	1.89063e+08	1.60927e+07	1.5678e+07	1.12106e+07	1.07694e+07	1.68807e+07	1.08911e+07	1.07894e+08	1.07955e+08	1.09636e+08
379NEG	Y	PA(18:3/18:2)-H	PA(36:5)-H	PA	(18:3/18:2)	(18:3)	(18:2)			C39 H66 O8 N0 P1	693.45	8.56017	0.0287954	0.0667004	2.96349e-06	2.24461	324283926	1.74883e+08	181104383	2.5687e+08	2.05097e+08	2.5157e+08	1.88088e+07	1.65342e+07	2.03571e+07	1.03874e+07	1.47876e+07	1.20925e+07	1.3018e+08	1.36918e+08	1.36875e+08
382NEG	Y	PA(18:2/18:2)-H	PA(36:4)-H	PA	(18:2/18:2)	(18:2)	(18:2)			C39 H68 O8 N0 P1	695.466	9.32642	0.0276982	0.382662	5.94532e-05	1.96647	304029506	2.45201e+08	1.5426e+08	2.42529e+08	2.46887e+08	2.13944e+08	1.09417e+08	1.05256e+08	9.87606e+07	7.63559e+07	9.61797e+07	5.23795e+07	1.74145e+08	1.82632e+08	174138784
388NEG	Y	PA(18:1/18:2)-H	PA(36:3)-H	PA	(18:1/18:2)	(18:1)	(18:2)			C39 H70 O8 N0 P1	697.481	10.4149	0.0163343	0.333451	0.000500737	1.29895	2.18381e+08	1.64269e+08	2.05329e+08	1.64336e+08	3.16859e+08	305453827	1.11556e+08	1.00268e+08	3.26933e+07	7.0788e+07	9.44582e+07	4.86076e+07	1.04997e+08	1.05018e+08	1.08007e+08
393NEG	Y	MGDG(31:5)-H	MGDG(31:5)-H	MGDG	(31:5)	(31:5)				C40 H65 O10	705.458	7.645	0.032637	0.00228285	1.58663e-07	2.29402	1.8519e+08	1.90263e+08	1.24536e+08	1.86296e+08	1.81393e+08	1.52831e+08	560185	540536	339795	5517.96	495356		9.85429e+07	9.86512e+07	1.04277e+08
394NEG	Y	MGDG(31:4)-H	MGDG(31:4)-H	MGDG	(31:4)	(31:4)				C40 H67 O10	707.474	8.407	0.00487991	0.0256941	1.48377e-08	2.18859	1.88111e+08	1.88658e+08	1.33576e+08	1.85601e+08	1.7731e+08	143791194	7.82304e+06	6.55531e+06	4.50192e+06	162294	6.96722e+06	122326	9.61673e+07	9.69865e+07	9.69829e+07
396NEG	Y	PA(37:4)-H	PA(37:4)-H	PA	(37:4)	(37:4)				C40 H70 O8 N0 P1	709.481	9.11863	0.00650914	0.18517	8.01778e-08	1.1441	2.45166e+08	2.38959e+08	1.73816e+08	2.4993e+08	2.25992e+08	1.93552e+08	4.92925e+07	4.67091e+07	3.39014e+07	3.34917e+07	5.11288e+07	3.12732e+07	1.41938e+08	1.43554e+08	1.43548e+08
397NEG	Y	PA(19:1/18:3)-H	PA(37:4)-H	PA	(19:1/18:3)	(19:1)	(18:3)			C40 H70 O8 N0 P1	709.481	9.50769	0.00922034	0.0688306	3.47134e-10	1.03543	4.90793e+07	5.22576e+07	4.44918e+07	5.71383e+07	4.97848e+07	4.60966e+07	2.82523e+06	2.08373e+06	3.59794e+06	3.02053e+06	5.97639e+06	3.0661e+06	2.87603e+07	2.91927e+07	2.92508e+07
398NEG	Y	Cer(d18:1+hO/24:0)+HCOO	Cer(d42:1+hO)+HCOO	Cer	(d18:1+hO/24:0)	(d18:1+hO)	(24:0)			C43 H84 O6 N1	710.63	14.5639	0.00636187	0.079078	2.25298e-07	1.38898	1.05254e+08	9.4078e+07	6.0058e+07	8.99213e+07	9.88476e+07	1.02809e+08	1.14744e+07	6.57554e+06	7.67846e+06	4.26416e+06	9.42931e+06	4.14757e+06	4.52109e+07	4.54598e+07	4.57878e+07
400NEG	Y	PA(37:3)-H	PA(37:3)-H	PA	(37:3)	(37:3)				C40 H72 O8 N0 P1	711.497	10.2005	0.0113136	0.0871496	3.44429e-09	1.64623	1.3975e+08	1.50857e+08	1.13961e+08	1.53861e+08	1.41844e+08	1.22349e+08	1.459e+07	1.3633e+07	9.49679e+06	9.29757e+06	1.53736e+07	9.30031e+06	7.99899e+07	8.00473e+07	8.15962e+07
401NEG	Y	PA(19:0/18:3)-H	PA(37:3)-H	PA	(19:0/18:3)	(19:0)	(18:3)			C40 H72 O8 N0 P1	711.497	9.92806	0.00765537	0.106665	3.30012e-08	1.58779	1.62928e+08	1.65477e+08	1.13704e+08	1.63018e+08	1.42008e+08	1.3251e+08	1.9071e+07	1.78113e+07	1.3173e+07	1.20692e+07	1.9729e+07	1.19735e+07	8.36821e+07	8.48026e+07	8.48006e+07
403NEG	Y	PE(16:0/18:3)-H	PE(34:3)-H	PE	(16:0/18:3)	(16:0)	(18:3)			C39 H71 O8 N1 P1	712.492	9.74812	0.0447009	0.0626413	6.92967e-08	1.56623	1.23296e+08	1.13153e+08	7.30788e+07	1.0433e+08	1.0971e+08	114250137	7.4386e+06	7.6855e+06	7.80437e+06	5.37882e+06	7.02081e+06	4.62556e+06	7.15227e+07	6.62121e+07	6.63028e+07
404NEG	Y	Cer(d18:0+pO/24:0)+HCOO	Cer(d42:0+pO)+HCOO	Cer	(d18:0+pO/24:0)	(d18:0+pO)	(24:0)			C43 H86 O6 N1	712.646	15.2191	0.00810893	0.62961	0.013161	1.03328	2.74158e+07	2.60575e+07	15922071	2.2699e+07	2.97279e+07	2.68268e+07	2.43836e+07	1.41562e+07	1.61979e+07	9.30193e+06	1.91642e+07	1.03871e+07	1.83539e+07	1.84037e+07	1.86345e+07
405NEG	Y	PA(37:2)-H	PA(37:2)-H	PA	(37:2)	(37:2)				C40 H74 O8 N0 P1	713.513	10.6975	0.00907255	0.0620746	9.42207e-10	2.13691	2.0798e+08	2.08312e+08	1.62306e+08	2.173e+08	201665997	1.81858e+08	1.47562e+07	1.39557e+07	1.01176e+07	9.25559e+06	1.55468e+07	9.58034e+06	1.05354e+08	1.07037e+08	1.07017e+08
406NEG	Y	PE(16:0/18:2)-H	PE(34:2)-H	PE	(16:0/18:2)	(16:0)	(18:2)			C39 H73 O8 N1 P1	714.508	10.4609	0.00746097	1.65158	0.00204964	3.39567	7.52632e+07	6.63968e+07	4.59834e+07	6.67976e+07	6.92888e+07	6.68947e+07	1.21962e+08	1.25873e+08	1.23134e+08	9.07147e+07	1.1522e+08	6.82443e+07	9.31524e+07	9.19543e+07	9.31535e+07
408NEG	Y	PA(37:1)-H	PA(37:1)-H	PA	(37:1)	(37:1)				C40 H76 O8 N0 P1	715.528	11.5493	0.00787793	0.0301452	3.84865e-09	1.20178	5.70172e+07	5.73073e+07	4.08548e+07	5.80409e+07	5.34242e+07	4.94374e+07	1.97085e+06	1.78296e+06	1.34864e+06	1.1905e+06	2.06421e+06	1.17118e+06	2.82764e+07	2.86689e+07	2.86626e+07
409NEG	Y	PE(16:0/18:1)-H	PE(34:1)-H	PE	(16:0/18:1)	(16:0)	(18:1)			C39 H75 O8 N1 P1	716.524	11.2434	0.00755857	0.702845	0.0182717	1.51151	4.63818e+07	4.34828e+07	2.90286e+07	3.68102e+07	4.33376e+07	4.64265e+07	3.57308e+07	3.66253e+07	3.02535e+07	2.23253e+07	3.16916e+07	1.58993e+07	3.8714e+07	3.92306e+07	3.92199e+07
412NEG	Y	PA(18:3/20:3)-H	PA(38:6)-H	PA	(18:3/20:3)	(18:3)	(20:3)			C41 H68 O8 N0 P1	719.466	8.99447	0.0154353	0.0957356	8.31001e-08	1.10185	7.33418e+07	6.80364e+07	5.02335e+07	5.33071e+07	6.85134e+07	7.43859e+07	7.79112e+06	7.51142e+06	6.12275e+06	5.17721e+06	6.92221e+06	3.60327e+06	3.29394e+07	3.20938e+07	3.29929e+07
415NEG	Y	PA(20:3/18:2)-H	PA(38:5)-H	PA	(20:3/18:2)	(20:3)	(18:2)			C41 H70 O8 N0 P1	721.481	9.73951	0.018652	0.564758	0.0154997	1.47484	9.45993e+07	5.28083e+07	6.50831e+07	4.14868e+07	5.63535e+07	4.21814e+07	4.11252e+07	3.9979e+07	3.70889e+07	2.50129e+07	3.59246e+07	1.99535e+07	6.06132e+07	6.26268e+07	6.2602e+07
416NEG	Y	PG(16:0/16:0)-H	PG(32:0)-H	PG	(16:0/16:0)	(16:0)	(16:0)			C38 H74 O10 N0 P1	721.503	10.061	0.00790036	0.0725739	1.04694e-11	1.17685	6.43175e+07	6.25299e+07	5.51535e+07	6.63624e+07	6.25884e+07	6.54109e+07	5.12558e+06	5.76259e+06	5.10097e+06	3.65777e+06	4.82114e+06	2.84605e+06	38701640	3.92382e+07	3.9234e+07
417NEG	Y	PA(20:2/18:2)-H	PA(38:4)-H	PA	(20:2/18:2)	(20:2)	(18:2)			C41 H72 O8 N0 P1	723.497	10.4232	0.102556	0.102169	0.000320102	1.07184	1.15153e+08	4.41583e+07	5.99943e+07	8.87353e+07	1.03081e+08	4.46652e+07	1.79129e+07	5.84631e+06	5.17311e+06	1.14582e+07	5.37487e+06	801844	4.78089e+07	3.97032e+07	4.75923e+07
423NEG	Y	PE(17:0/18:2)-H	PE(35:2)-H	PE	(17:0/18:2)	(17:0)	(18:2)			C40 H75 O8 N1 P1	728.524	10.9662	0.0137409	9.7353	5.10844e-05	1.61703	2.86616e+06	2.50556e+06	1.30244e+06	2.00397e+06	2.36669e+06	2.49127e+06	2.91335e+07	2.74254e+07	2.50223e+07	1.46915e+07	2.39209e+07	1.15843e+07	1.22688e+07	1.22741e+07	1.25658e+07
434NEG	Y	PE(18:0/18:3)-H	PE(36:3)-H	PE	(18:0/18:3)	(18:0)	(18:3)			C41 H75 O8 N1 P1	740.524	10.6417	0.0300757	0.438158	0.0014654	1.28174	1.09846e+08	6.70386e+07	4.61546e+07	6.43481e+07	6.66408e+07	6.80191e+07	3.56669e+07	3.6632e+07	3.58023e+07	2.50401e+07	3.33594e+07	18422503	5.85277e+07	5.55632e+07	5.55994e+07
439NEG	Y	PE(18:0/18:2)-H	PE(36:2)-H	PE	(18:0/18:2)	(18:0)	(18:2)			C41 H77 O8 N1 P1	742.539	11.3233	0.0304801	0.45477	0.000155763	1.26904	7.54977e+07	7.20545e+07	4.17774e+07	5.80707e+07	6.89848e+07	6.50703e+07	3.48262e+07	3.56003e+07	3.17842e+07	2.26195e+07	3.21606e+07	1.64836e+07	5.3376e+07	5.34834e+07	5.62994e+07
43POS	Y	Cer(d34:0)+H	Cer(d34:0)+H	Cer	(d34:0)	(d34:0)				C34 H70 O3 N1	540.535	10.3464	0.00779277	0.820726	0.0313775	4.29599	7.09156e+08	568451938	4.9262e+08	6.15094e+08	6.05839e+08	6.34552e+08	6.04068e+08	548842014	5.13558e+08	3.79405e+08	4.74484e+08	4.55358e+08	5.74651e+08	5.82539e+08	5.82414e+08
444NEG	Y	PG(16:0/18:2)-H	PG(34:2)-H	PG	(16:0/18:2)	(16:0)	(18:2)			C40 H74 O10 N0 P1	745.503	9.35533	0.00571555	0.661497	0.00110544	1.10391	2.57524e+07	2.28964e+07	1.80409e+07	2.50971e+07	2.41888e+07	2.45591e+07	1.78429e+07	1.79602e+07	1.75428e+07	1.28077e+07	1.66563e+07	1.01533e+07	2.09544e+07	2.11633e+07	2.0956e+07
449NEG	Y	PG(18:0/16:0)-H	PG(34:0)-H	PG	(18:0/16:0)	(18:0)	(16:0)			C40 H78 O10 N0 P1	749.534	10.9808	0.0153415	0.0984081	9.98291e-06	1.06007	8.38708e+07	6.65405e+07	3.25998e+07	6.03766e+07	6.71054e+07	6.48391e+07	9.50171e+06	7.77638e+06	6.99511e+06	3.32494e+06	6.9937e+06	2.34389e+06	2.92986e+07	3.01036e+07	3.00782e+07
454NEG	Y	PE(18:3/20:4)-H	PE(38:7)-H	PE	(18:3/20:4)	(18:3)	(20:4)			C43 H71 O8 N1 P1	760.492	8.59309	0.00493921	0.00554406	4.64738e-06	1.06678	4.52805e+07	3.90281e+07	2.4854e+07	3.73999e+07	3.77358e+07	3.83895e+07	231337	210402	184896		196429		1.90281e+07	1.91927e+07	1.91909e+07
476NEG	Y	MGDG(18:2/18:3)-H	MGDG(36:5)-H	MGDG	(18:2/18:3)	(18:2)	(18:3)			C45 H75 O10	775.537	9.4266	0.0271789	11.1182	2.27153e-07	1.05852	597551	978519	1.42691e+06	740928	395054	744758	1.00279e+07	1.09287e+07	9.71185e+06	7.90673e+06	9.22244e+06	6.50054e+06	4.04573e+06	3.87155e+06	3.85208e+06
498NEG	Y	PC(16:0/18:3)+HCOO	PC(34:3)+HCOO	PC	(16:0/18:3)	(16:0)	(18:3)			C43 H79 O10 N1 P1	800.545	9.45389	0.0167003	0.0786178	3.00447e-07	1.59155	1.48693e+08	1.20885e+08	8.02804e+07	1.20894e+08	1.23764e+08	1.34289e+08	1.07444e+07	1.07885e+07	1.07319e+07	8.14911e+06	1.04899e+07	6.39332e+06	6.90886e+07	6.91162e+07	7.11206e+07
501NEG	Y	PC(16:0/18:2)+HCOO	PC(34:2)+HCOO	PC	(16:0/18:2)	(16:0)	(18:2)			C43 H81 O10 N1 P1	802.56	10.1778	0.00598295	0.608366	0.00118333	2.98062	2.39586e+08	1.94043e+08	1.34932e+08	2.0193e+08	1.97171e+08	2.02958e+08	134661502	1.35954e+08	1.34213e+08	9.95944e+07	1.30564e+08	7.71788e+07	1.61718e+08	1.61759e+08	1.6342e+08
503NEG	Y	PC(16:0/18:1)+HCOO	PC(34:1)+HCOO	PC	(16:0/18:1)	(16:0)	(18:1)			C43 H83 O10 N1 P1	804.576	10.9422	0.00593578	0.437881	3.02029e-05	1.40763	1.01811e+08	8.32953e+07	5.96701e+07	8.23704e+07	8.48972e+07	9.07777e+07	4.16918e+07	4.28109e+07	4.13187e+07	3.08433e+07	4.09258e+07	2.25853e+07	63656145	6.36718e+07	6.43206e+07
516NEG	Y	PC(17:0/18:2)+HCOO	PC(35:2)+HCOO	PC	(17:0/18:2)	(17:0)	(18:2)			C44 H83 O10 N1 P1	816.576	10.6708	0.0127538	3.74147	1.98264e-05	1.39689	5.45219e+06	4.32777e+06	2.76756e+06	4.37809e+06	4.77337e+06	4.96534e+06	1.89303e+07	1.95242e+07	1.92862e+07	1.39975e+07	1.80663e+07	9.95936e+06	1.11118e+07	1.11146e+07	1.13605e+07
522NEG	Y	PC(18:3/18:3)+HCOO	PC(36:6)+HCOO	PC	(18:3/18:3)	(18:3)	(18:3)			C45 H77 O10 N1 P1	822.529	7.88645	0.0088629	0.0226162	1.59633e-05	1.02513	4.53959e+07	3.50347e+07	2.24671e+07	3.73553e+07	3.83649e+07	3.76589e+07	870070	854410	783128		753294		1.772e+07	1.77195e+07	1.79931e+07
526NEG	Y	PS(39:4)-H	PS(39:4)-H	PS	(39:4)	(39:4)				C45 H79 O10 N1 P1	824.545	8.678	0.0146655	0.12644	1.70996e-06	1.08595	1.0498e+08	8.72082e+07	5.51403e+07	8.74703e+07	9.29302e+07	9.20297e+07	1.63731e+07	1.71504e+07	1.64814e+07	261119	1.52703e+07	181814	5.00054e+07	5.12962e+07	5.12988e+07
529NEG	Y	PC(18:2/18:2)+HCOO	PC(36:4)+HCOO	PC	(18:2/18:2)	(18:2)	(18:2)			C45 H81 O10 N1 P1	826.56	9.43265	0.00573564	0.714704	0.0137075	2.537	1.32204e+08	1.11219e+08	7.33851e+07	1.07457e+08	1.15845e+08	1.15299e+08	8.72108e+07	9.11306e+07	8.99476e+07	6.56369e+07	8.43847e+07	5.0113e+07	97774870	9.84631e+07	9.88935e+07
52POS	Y	Cer(d36:0)+H	Cer(d36:0)+H	Cer	(d36:0)	(d36:0)				C36 H74 O3 N1	568.566	11.5214	0.00544198	0.788138	0.0393844	1.76905	133511774	1.01261e+08	8.4915e+07	102853694	109394303	1.1618e+08	1.13615e+08	8.97763e+07	8.68458e+07	6.10768e+07	8.11676e+07	7.83235e+07	9.89684e+07	9.99049e+07	9.99093e+07
535NEG	Y	PC(18:1/18:2)+HCOO	PC(36:3)+HCOO	PC	(18:1/18:2)	(18:1)	(18:2)			C45 H83 O10 N1 P1	828.576	10.2893	0.00362387	0.656496	0.00114557	1.89092	8.21306e+07	6.87432e+07	4.84448e+07	6.97746e+07	7.29218e+07	7.47833e+07	5.04978e+07	5.04283e+07	4.99966e+07	3.67688e+07	4.75758e+07	3.83592e+07	5.9022e+07	5.93199e+07	5.94389e+07
541NEG	Y	PI(16:0/18:3)-H	PI(34:3)-H	PI	(16:0/18:3)	(16:0)	(18:3)			C43 H76 O13 N0 P1	831.503	8.37193	0.00882204	0.0400986	5.52177e-10	2.59718	2.79811e+08	2.32139e+08	2.15802e+08	2.73096e+08	2.55008e+08	2.6323e+08	1.74255e+07	1.53277e+07	1.26699e+07	251833	1.50783e+07	160212	1.53722e+08	1.56105e+08	1.56084e+08
543NEG	Y	PI(16:0/18:2)-H	PI(34:2)-H	PI	(16:0/18:2)	(16:0)	(18:2)			C43 H78 O13 N0 P1	833.519	9.11385	0.00450546	0.695951	0.00178843	3.41601	2.30961e+08	1.92057e+08	1.69711e+08	2.2966e+08	2.05518e+08	2.14506e+08	1.69424e+08	166883955	1.53415e+08	1.20607e+08	1.55127e+08	9.92022e+07	1.84208e+08	1.85651e+08	1.85654e+08
560NEG	Y	PI(17:0/18:2)-H	PI(35:2)-H	PI	(17:0/18:2)	(17:0)	(18:2)			C44 H80 O13 N0 P1	847.534	9.62924	0.00672092	4.06002	1.3881e-05	1.2563	3.50867e+06	3.03054e+06	2.39851e+06	3.83767e+06	3.58581e+06	3.3558e+06	1.63096e+07	1.56493e+07	1.43065e+07	1.01811e+07	1.48128e+07	8.79214e+06	9.66257e+06	9.66318e+06	9.7758e+06
565NEG	Y	PC(20:3/18:2)+HCOO	PC(38:5)+HCOO	PC	(20:3/18:2)	(20:3)	(18:2)			C47 H83 O10 N1 P1	852.576	9.66437	0.00399091	2.52773	0.0001349	1.52129	1.02184e+07	7.93905e+06	5.23975e+06	8.11987e+06	8.35367e+06	8.53295e+06	2.40853e+07	2.43256e+07	2.29534e+07	1.66192e+07	2.18641e+07	1.25036e+07	1.52583e+07	1.53648e+07	1.53638e+07
593NEG	Y	PS(24:0/20:3)-H	PS(44:3)-H	PS	(24:0/20:3)	(24:0)	(20:3)			C50 H91 O10 N1 P1	896.639	13.6125	0.0132307	3.34025	0.000449386	1.21135	4.75035e+06	4.07244e+06	2.75184e+06	5.05207e+06	3.59039e+06	3.18511e+06	1.51798e+07	1.82842e+07	1.26201e+07	9.82022e+06	1.56805e+07	6.58438e+06	9.57607e+06	9.76387e+06	9.82218e+06
600NEG	Y	DGDG(16:0/18:3)+HCOO	DGDG(34:3)+HCOO	DGDG	(16:0/18:3)	(16:0)	(18:3)			C50 H87 O17	959.595	9.46709	0.0105617	0.604429	0.000271662	1.05166	2.80715e+07	2.62542e+07	1.81393e+07	2.58556e+07	2.44721e+07	2.46969e+07	1.70096e+07	1.71572e+07	1.60356e+07	1.26157e+07	1.58551e+07	1.04737e+07	2.06423e+07	2.10268e+07	2.10224e+07
610NEG	Y	PI(49:3)-H	PI(49:3)-H	PI	(49:3)	(49:3)				C58 H106 O13 N0 P1	1041.74	13.0159	0.00809253	0.000700941	1.6712e-08	1.22778	5.60091e+07	5.19003e+07	3.67816e+07	4.28224e+07	4.99835e+07	5.3968e+07	44170.7	33721.1	28187.1	38906.1	35087.2	24227.5	2.41064e+07	2.445e+07	2.44448e+07
611NEG	Y	DGDG(45:3)-H	DGDG(45:3)-H	DGDG	(45:3)	(45:3)				C60 H107 O15	1067.76	13.29	0.0156108	0.00109669	7.8571e-09	1.41787	7.14424e+07	7.13621e+07	4.97721e+07	5.8531e+07	6.54574e+07	7.23986e+07	89401.5	64853.9	68171.8	104665	56953.6	42526.6	3.17329e+07	3.17414e+07	3.26031e+07
